# Supplementary material for: Fascioliasis in north-central Vietnam: Assessing community knowledge, attitudes, and practices
Source: PLoS Negl Trop Dis. 2025 Jul 21;19(7):e0013324. doi: 10.1371/journal.pntd.0013324 (PMC12313056; doi:10.1371/journal.pntd.0013324)
Supplement: S1 Data — (XLSX) [file pntd.0013324.s003.xlsx]

## Sheet: FasciCoMWorkPackage2_DATA_LABEL
0. Record ID	1. Date | Ngày/Tháng/Năm	4. Gender | Giới tính	5. Age | Tuổi	6. Occupation | Nghề nghiệp	6-O. You responded 'Other', please specify. | Khác, ghi rõ	7. Education | Trình độ học vấn	8. Marital status | Tình trạng hôn nhân	8-O. You responded 'Other', please specify. | Khác, ghi rõ	9. How far do you live from the nearest health clinic or hospital? | Khoảng cách từ nhà bạn tới phòng khám hoặc cơ sở y tế hoặc bệnh viện gần nhất là bao xa?	Q1. Have you ever heard about fascioliasis? | Bạn đã từng nghe đến bệnh sán lá gan lớn gây bệnh cho người hay động vật chưa?	Q2. What is fascioliasis? (multiple choices possible) | Bệnh sán lá gan lớn là bệnh về gì? (Có thể chọn nhiều lựa chọn) (choice=A disease affecting skin | Là một bệnh về da)	Q2. What is fascioliasis? (choice=A disease affecting liver | Là một bệnh về gan)	Q2. What is fascioliasis? (choice=A disease affecting bones | Là một bệnh về xương)	Q2. What is fascioliasis? (choice=A disease affecting heart | Là một bệnh tim mạch)	Q2. What is fascioliasis? (choice=Other | Khác)	Q2. What is fascioliasis? (choice=Dont know | Tôi không biết)	Q2-O. You responded 'Other', please specify. | Khác, ghi rõ	Q3. In your opinion, how serious a disease is fascioliasis? | Theo bạn bệnh sán lá gan lớn nghiêm trọng như thế nào?	Q4. In your opinion, how serious a problem is fascioliasis in your country? | Theo bạn bệnh sán lá gan lớn có nghiêm trọng ở Việt Nam không?	Q5. What symptoms does fascioliasis cause? (choice=Headache | Đau đầu)	Q5. What symptoms does fascioliasis cause? (choice=Epilepsy | Động kinh)	Q5. What symptoms does fascioliasis cause? (choice=Blurry vision | Mờ mắt)	Q5. What symptoms does fascioliasis cause? (choice=Backache | Đau lưng)	Q5. What symptoms does fascioliasis cause? (choice=Abdominal pain | Đau bụng)	Q5. What symptoms does fascioliasis cause? (choice=Fever | Sốt)	Q5. What symptoms does fascioliasis cause? (choice=Itch | Ngứa)	Q5. What symptoms does fascioliasis cause? (choice=Rash on skin | Phát ban trên da)	Q5. What symptoms does fascioliasis cause? (choice=Jaundice | Vàng da)	Q5. What symptoms does fascioliasis cause? (choice=Other | Khác)	Q5. What symptoms does fascioliasis cause? (choice=Dont know | Tôi không biết)	Q5-O. You responded 'Other', please specify. | Khác, ghi rõ	Q6. What agent is causing fascioliasis? (choice=Bad weather | Do thời tiết xấu)	Q6. What agent is causing fascioliasis? (choice=Lack of nutritious food | Do thiếu chất)	Q6. What agent is causing fascioliasis? (choice=You are born with it | Do bẩm sinh)	Q6. What agent is causing fascioliasis? (choice=A virus | Do virut)	Q6. What agent is causing fascioliasis? (choice=A parasite | Do ký sinh trùng)	Q6. What agent is causing fascioliasis? (choice=A bacteria | Do vi khuẩn)	Q6. What agent is causing fascioliasis? (choice=Other | Khác)	Q6. What agent is causing fascioliasis? (choice=Dont know | Tôi không biết)	Q6-O. You responded 'Other', please specify. | Khác, ghi rõ	Q7. How can a person get fascioliasis? (choice=Through consumption infected organs | Do ăn nội tạng động vật nhiễm bệnh)	Q7. How can a person get fascioliasis? (choice=Through consumption contaminated plants/vegetables | Do ăn các loại rau nhiễm ấu trùng)	Q7. How can a person get fascioliasis? (choice=Through consumption infected meat | Do ăn thịt bị nhiễm bệnh)	Q7. How can a person get fascioliasis? (choice=Through drinking alcohol | Do uống rượu)	Q7. How can a person get fascioliasis? (choice=Through consumption of infected fish | Do ăn cá bị nhiễm bệnh)	Q7. How can a person get fascioliasis? (choice=Contact with animals | Tiếp xúc với động vật)	Q7. How can a person get fascioliasis? (choice=Other | Khác)	Q7. How can a person get fascioliasis? (choice=Dont know | Tôi không biết)	Q7-O. You responded 'Other', please specify. | Khác, ghi rõ
1	2022-04-16	Female | Nữ	53	Cadre, government, civil servant | Công chức		High school | Cấp III	Married | Kết hôn		0-10 kilometers	No | Chưa từng
3	2022-04-16	Female | Nữ	40	Farmer | Nông dân		High school | Cấp III	Married | Kết hôn		0-10 kilometers	No | Chưa từng
4	2022-04-15	Female | Nữ	46	Farmer | Nông dân		Secondary school | Cấp II	Married | Kết hôn		0-10 kilometers	No | Chưa từng
5	2022-04-14	Female | Nữ	39	Farmer | Nông dân		Secondary school | Cấp II	Single | Độc thân	me din than	0-10 kilometers	No | Chưa từng
6	2022-04-14	Male | Nam	65	Farmer | Nông dân		High school | Cấp III	Married | Kết hôn		0-10 kilometers	Yes, as a human disease | Có nó là bệnh trên người	Unchecked	Unchecked	Unchecked	Unchecked	Unchecked	Checked		Not very serious | Không quá nghiêm trọng	Somewhat serious | Nghiêm trọng	Unchecked	Unchecked	Unchecked	Unchecked	Unchecked	Unchecked	Unchecked	Unchecked	Unchecked	Unchecked	Checked		Unchecked	Unchecked	Unchecked	Unchecked	Unchecked	Unchecked	Unchecked	Checked		Unchecked	Unchecked	Unchecked	Unchecked	Unchecked	Unchecked	Unchecked	Checked
7	2022-04-19	Male | Nam	69	Farmer | Nông dân		University or higher | TC/CĐ/Đại học hoặc cao hơn	Married | Kết hôn		0-10 kilometers	Yes, as a human disease | Có nó là bệnh trên người	Unchecked	Unchecked	Unchecked	Unchecked	Unchecked	Checked		Somewhat serious | Nghiêm trọng	Somewhat serious | Nghiêm trọng	Unchecked	Unchecked	Unchecked	Unchecked	Unchecked	Unchecked	Unchecked	Unchecked	Unchecked	Unchecked	Checked		Unchecked	Unchecked	Unchecked	Unchecked	Unchecked	Unchecked	Unchecked	Checked		Unchecked	Unchecked	Unchecked	Unchecked	Unchecked	Unchecked	Unchecked	Checked
8	2022-04-14	Female | Nữ	51	Farmer | Nông dân		Secondary school | Cấp II	Married | Kết hôn		0-10 kilometers	Don't know | Tôi không biết	Unchecked	Unchecked	Unchecked	Unchecked	Unchecked	Checked		Don't know | Tôi không biết	Somewhat serious | Nghiêm trọng	Unchecked	Unchecked	Unchecked	Unchecked	Unchecked	Unchecked	Unchecked	Unchecked	Unchecked	Unchecked	Checked		Unchecked	Unchecked	Unchecked	Unchecked	Unchecked	Unchecked	Unchecked	Checked		Unchecked	Checked	Unchecked	Unchecked	Unchecked	Unchecked	Unchecked	Unchecked
10	2022-04-14	Male | Nam	72	Other | Khác	huu tri	High school | Cấp III	Married | Kết hôn		0-10 kilometers	No | Chưa từng
11	2022-04-16	Female | Nữ	61	Farmer | Nông dân		Secondary school | Cấp II	Married | Kết hôn		0-10 kilometers	No | Chưa từng
12	2022-04-14	Female | Nữ	44	Farmer | Nông dân		Secondary school | Cấp II	Married | Kết hôn		0-10 kilometers	No | Chưa từng
13	2022-04-14	Male | Nam	69	Farmer | Nông dân		Secondary school | Cấp II	Married | Kết hôn		0-10 kilometers	No | Chưa từng
14	2022-04-15	Male | Nam	30	Other | Khác	lai xe	Secondary school | Cấp II	Married | Kết hôn		0-10 kilometers	Yes, as a disease in livestock | Có nó là bệnh trên động vật	Unchecked	Unchecked	Unchecked	Unchecked	Unchecked	Checked		Don't know | Tôi không biết	Don't know | Tôi không biết	Unchecked	Unchecked	Unchecked	Unchecked	Unchecked	Unchecked	Unchecked	Unchecked	Unchecked	Unchecked	Checked		Unchecked	Unchecked	Unchecked	Unchecked	Unchecked	Unchecked	Unchecked	Checked		Unchecked	Unchecked	Unchecked	Unchecked	Unchecked	Unchecked	Unchecked	Checked
15	2022-04-14	Male | Nam	61	Farmer | Nông dân		High school | Cấp III	Married | Kết hôn		0-10 kilometers	Don't know | Tôi không biết	Unchecked	Unchecked	Unchecked	Unchecked	Unchecked	Checked			Don't know | Tôi không biết	Unchecked	Unchecked	Unchecked	Unchecked	Unchecked	Unchecked	Unchecked	Unchecked	Unchecked	Unchecked	Checked		Unchecked	Unchecked	Unchecked	Unchecked	Unchecked	Unchecked	Unchecked	Checked		Unchecked	Unchecked	Unchecked	Unchecked	Unchecked	Unchecked	Unchecked	Checked
16	2022-04-15	Male | Nam	56	Farmer | Nông dân		Secondary school | Cấp II	Married | Kết hôn		0-10 kilometers	Don't know | Tôi không biết	Unchecked	Unchecked	Unchecked	Unchecked	Unchecked	Checked		Don't know | Tôi không biết	Don't know | Tôi không biết	Unchecked	Unchecked	Unchecked	Unchecked	Unchecked	Unchecked	Unchecked	Unchecked	Unchecked	Unchecked	Checked		Unchecked	Unchecked	Unchecked	Unchecked	Unchecked	Unchecked	Unchecked	Checked		Unchecked	Unchecked	Unchecked	Unchecked	Unchecked	Unchecked	Unchecked	Checked
18	2022-04-15	Male | Nam	46	Farmer | Nông dân		Primary school | Cấp I	Married | Kết hôn		0-10 kilometers	No | Chưa từng
19	2022-04-15	Male | Nam	67	Farmer | Nông dân		Secondary school | Cấp II	Married | Kết hôn		0-10 kilometers	No | Chưa từng
20	2022-04-15	Male | Nam	72	Farmer | Nông dân		Secondary school | Cấp II	Married | Kết hôn		0-10 kilometers	Yes, as a disease in both humans & livestock | Có nó là bệnh trên người và động vật	Unchecked	Checked	Unchecked	Unchecked	Unchecked	Unchecked		Somewhat serious | Nghiêm trọng	Somewhat serious | Nghiêm trọng	Unchecked	Unchecked	Unchecked	Unchecked	Unchecked	Unchecked	Unchecked	Unchecked	Unchecked	Unchecked	Checked		Unchecked	Unchecked	Unchecked	Unchecked	Unchecked	Unchecked	Unchecked	Checked		Unchecked	Checked	Unchecked	Unchecked	Unchecked	Unchecked	Unchecked	Unchecked
21	2022-04-15	Female | Nữ	56	Farmer | Nông dân		Secondary school | Cấp II	Married | Kết hôn		0-10 kilometers	No | Chưa từng
22	2022-04-15	Male | Nam	64	Farmer | Nông dân		Secondary school | Cấp II	Married | Kết hôn		0-10 kilometers	No | Chưa từng
23	2022-04-15	Male | Nam	50	Farmer | Nông dân		Secondary school | Cấp II	Married | Kết hôn		0-10 kilometers	No | Chưa từng
24	2022-04-14	Male | Nam	60	Farmer | Nông dân		High school | Cấp III	Married | Kết hôn		0-10 kilometers	Yes, as a disease in both humans & livestock | Có nó là bệnh trên người và động vật	Unchecked	Unchecked	Unchecked	Unchecked	Unchecked	Checked		Somewhat serious | Nghiêm trọng	Somewhat serious | Nghiêm trọng	Unchecked	Unchecked	Unchecked	Unchecked	Unchecked	Unchecked	Unchecked	Unchecked	Unchecked	Unchecked	Checked		Unchecked	Unchecked	Unchecked	Unchecked	Unchecked	Unchecked	Unchecked	Checked		Unchecked	Unchecked	Unchecked	Unchecked	Unchecked	Unchecked	Unchecked	Checked
25	2022-04-15	Female | Nữ	38	Cadre, government, civil servant | Công chức		High school | Cấp III	Married | Kết hôn		0-10 kilometers	Yes, as a disease in both humans & livestock | Có nó là bệnh trên người và động vật	Unchecked	Unchecked	Unchecked	Unchecked	Unchecked	Checked		Somewhat serious | Nghiêm trọng	Somewhat serious | Nghiêm trọng	Unchecked	Unchecked	Unchecked	Unchecked	Unchecked	Unchecked	Checked	Unchecked	Unchecked	Unchecked	Unchecked		Unchecked	Unchecked	Unchecked	Unchecked	Unchecked	Unchecked	Unchecked	Checked		Unchecked	Checked	Unchecked	Unchecked	Unchecked	Unchecked	Unchecked	Unchecked
26	2022-04-15	Male | Nam	37	Worker | Công nhân	xay dung	High school | Cấp III	Married | Kết hôn		0-10 kilometers	No | Chưa từng
27	2022-04-15	Female | Nữ	40	Worker | Công nhân		High school | Cấp III	Married | Kết hôn		0-10 kilometers	Yes, as a human disease | Có nó là bệnh trên người	Unchecked	Checked	Unchecked	Unchecked	Unchecked	Unchecked		Somewhat serious | Nghiêm trọng	Somewhat serious | Nghiêm trọng	Unchecked	Unchecked	Unchecked	Unchecked	Unchecked	Unchecked	Checked	Unchecked	Unchecked	Checked	Unchecked	kem an cham lon	Unchecked	Unchecked	Unchecked	Unchecked	Checked	Unchecked	Unchecked	Unchecked		Unchecked	Checked	Unchecked	Unchecked	Unchecked	Unchecked	Unchecked	Unchecked
29	2022-04-15	Male | Nam	39	Worker | Công nhân	sua chua xe dien	Secondary school | Cấp II	Married | Kết hôn		0-10 kilometers	Yes, as a disease in both humans & livestock | Có nó là bệnh trên người và động vật	Unchecked	Checked	Unchecked	Unchecked	Unchecked	Unchecked		Don't know | Tôi không biết	Somewhat serious | Nghiêm trọng	Unchecked	Unchecked	Unchecked	Unchecked	Unchecked	Unchecked	Unchecked	Unchecked	Unchecked	Unchecked	Checked		Unchecked	Unchecked	Unchecked	Unchecked	Unchecked	Unchecked	Unchecked	Checked		Unchecked	Unchecked	Unchecked	Unchecked	Unchecked	Unchecked	Unchecked	Checked
30	2022-04-15	Male | Nam	36	Worker | Công nhân		High school | Cấp III	Married | Kết hôn		0-10 kilometers	No | Chưa từng
31	2022-04-15	Female | Nữ	66	Farmer | Nông dân		Secondary school | Cấp II	Married | Kết hôn		0-10 kilometers	No | Chưa từng
32	2022-04-14	Male | Nam	34	Worker | Công nhân		High school | Cấp III	Married | Kết hôn		0-10 kilometers	Don't know | Tôi không biết	Unchecked	Unchecked	Unchecked	Unchecked	Unchecked	Checked		Don't know | Tôi không biết	Don't know | Tôi không biết	Unchecked	Unchecked	Unchecked	Unchecked	Unchecked	Unchecked	Unchecked	Unchecked	Unchecked	Unchecked	Checked		Unchecked	Unchecked	Unchecked	Unchecked	Checked	Unchecked	Unchecked	Unchecked		Unchecked	Checked	Unchecked	Unchecked	Unchecked	Unchecked	Unchecked	Unchecked
33	2022-04-15	Female | Nữ	40	Farmer | Nông dân		High school | Cấp III	Married | Kết hôn		0-10 kilometers	Yes, as a disease in livestock | Có nó là bệnh trên động vật	Unchecked	Unchecked	Unchecked	Unchecked	Unchecked	Checked		Somewhat serious | Nghiêm trọng	Somewhat serious | Nghiêm trọng	Unchecked	Unchecked	Unchecked	Unchecked	Unchecked	Unchecked	Unchecked	Unchecked	Unchecked	Unchecked	Checked		Unchecked	Unchecked	Unchecked	Unchecked	Unchecked	Unchecked	Unchecked	Checked		Unchecked	Unchecked	Unchecked	Unchecked	Unchecked	Unchecked	Unchecked	Checked
34	2022-04-15	Male | Nam	53	Farmer | Nông dân		High school | Cấp III	Married | Kết hôn		0-10 kilometers	Don't know | Tôi không biết	Unchecked	Unchecked	Unchecked	Unchecked	Unchecked	Checked		Don't know | Tôi không biết	Don't know | Tôi không biết	Unchecked	Unchecked	Unchecked	Unchecked	Unchecked	Unchecked	Unchecked	Unchecked	Unchecked	Unchecked	Checked		Unchecked	Unchecked	Unchecked	Unchecked	Unchecked	Unchecked	Unchecked	Checked		Unchecked	Unchecked	Unchecked	Unchecked	Unchecked	Unchecked	Unchecked	Checked
35	2022-04-16	Male | Nam	39	Worker | Công nhân	tho xay	High school | Cấp III	Married | Kết hôn		0-10 kilometers	No | Chưa từng
36	2022-04-16	Female | Nữ	52	Farmer | Nông dân		Secondary school | Cấp II	Married | Kết hôn		0-10 kilometers	No | Chưa từng
37	2022-04-15	Female | Nữ	34	Farmer | Nông dân		Secondary school | Cấp II	Married | Kết hôn		0-10 kilometers	Yes, as a human disease | Có nó là bệnh trên người	Unchecked	Checked	Unchecked	Unchecked	Unchecked	Unchecked		Very serious | Rất nghiêm trọng	Very serious | Rất nghiêm trọng	Checked	Unchecked	Unchecked	Unchecked	Checked	Unchecked	Unchecked	Checked	Unchecked	Unchecked	Unchecked		Unchecked	Unchecked	Unchecked	Unchecked	Checked	Unchecked	Unchecked	Unchecked		Unchecked	Checked	Unchecked	Unchecked	Unchecked	Unchecked	Unchecked	Unchecked
38	2022-04-15	Female | Nữ	28	Farmer | Nông dân		Secondary school | Cấp II	Married | Kết hôn		0-10 kilometers	Don't know | Tôi không biết	Unchecked	Unchecked	Unchecked	Unchecked	Unchecked	Checked		Don't know | Tôi không biết	Don't know | Tôi không biết	Unchecked	Unchecked	Unchecked	Unchecked	Unchecked	Unchecked	Unchecked	Unchecked	Unchecked	Unchecked	Checked		Unchecked	Unchecked	Unchecked	Unchecked	Unchecked	Unchecked	Unchecked	Checked		Unchecked	Unchecked	Unchecked	Unchecked	Unchecked	Unchecked	Unchecked	Checked
39	2022-04-15	Male | Nam	30	Other | Khác	lai may xuc	Secondary school | Cấp II	Married | Kết hôn		0-10 kilometers	Yes, as a disease in both humans & livestock | Có nó là bệnh trên người và động vật	Unchecked	Checked	Unchecked	Unchecked	Unchecked	Unchecked		Somewhat serious | Nghiêm trọng	Somewhat serious | Nghiêm trọng	Unchecked	Unchecked	Unchecked	Unchecked	Checked	Unchecked	Unchecked	Unchecked	Unchecked	Unchecked	Unchecked		Unchecked	Unchecked	Unchecked	Checked	Unchecked	Unchecked	Unchecked	Unchecked		Unchecked	Checked	Unchecked	Unchecked	Unchecked	Unchecked	Unchecked	Unchecked
40	2022-04-15	Female | Nữ	35	Worker | Công nhân		High school | Cấp III	Married | Kết hôn		0-10 kilometers	No | Chưa từng
41	2022-04-15	Female | Nữ	33	Farmer | Nông dân		High school | Cấp III	Married | Kết hôn		0-10 kilometers	No | Chưa từng
42	2022-04-15	Male | Nam	37	Worker | Công nhân	xay dung	High school | Cấp III	Married | Kết hôn		0-10 kilometers	Yes, as a disease in both humans & livestock | Có nó là bệnh trên người và động vật	Unchecked	Unchecked	Unchecked	Unchecked	Unchecked	Checked		Somewhat serious | Nghiêm trọng	Somewhat serious | Nghiêm trọng	Unchecked	Unchecked	Unchecked	Unchecked	Checked	Unchecked	Unchecked	Unchecked	Unchecked	Unchecked	Unchecked		Unchecked	Unchecked	Unchecked	Unchecked	Unchecked	Unchecked	Unchecked	Checked		Unchecked	Unchecked	Unchecked	Unchecked	Unchecked	Unchecked	Unchecked	Checked
43	2022-04-15	Male | Nam	32	Farmer | Nông dân		High school | Cấp III	Married | Kết hôn		0-10 kilometers	Yes, as a disease in both humans & livestock | Có nó là bệnh trên người và động vật	Unchecked	Checked	Unchecked	Unchecked	Unchecked	Unchecked		Somewhat serious | Nghiêm trọng	Somewhat serious | Nghiêm trọng	Unchecked	Unchecked	Unchecked	Unchecked	Unchecked	Unchecked	Unchecked	Unchecked	Unchecked	Unchecked	Checked		Unchecked	Unchecked	Unchecked	Unchecked	Unchecked	Unchecked	Unchecked	Checked		Unchecked	Checked	Unchecked	Unchecked	Unchecked	Unchecked	Unchecked	Unchecked
44	2022-04-16	Male | Nam	38	Farmer | Nông dân		Secondary school | Cấp II	Married | Kết hôn		0-10 kilometers	No | Chưa từng
45	2022-04-16	Male | Nam	40	Worker | Công nhân	tho xay	Secondary school | Cấp II	Married | Kết hôn		0-10 kilometers	No | Chưa từng
46	2022-04-15	Male | Nam	52	Other | Khác	buon ban	High school | Cấp III	Married | Kết hôn		0-10 kilometers	No | Chưa từng
47	2022-04-16	Male | Nam	48	Other | Khác	mo lon	Secondary school | Cấp II	Married | Kết hôn			No | Chưa từng
48	2022-04-16	Male | Nam	39	Worker | Công nhân	tho xay	Secondary school | Cấp II	Married | Kết hôn		0-10 kilometers	No | Chưa từng
49	2022-04-15	Male | Nam	44	Farmer | Nông dân		Primary school | Cấp I	Married | Kết hôn		0-10 kilometers	No | Chưa từng
50	2022-04-15	Female | Nữ	50			High school | Cấp III	Married | Kết hôn		0-10 kilometers	No | Chưa từng
51	2022-04-15	Male | Nam	62	Farmer | Nông dân		Secondary school | Cấp II	Married | Kết hôn		0-10 kilometers	No | Chưa từng
52	2022-04-15	Female | Nữ	39	Farmer | Nông dân		Secondary school | Cấp II	Married | Kết hôn		0-10 kilometers	No | Chưa từng
53	2022-04-15	Male | Nam	57	Farmer | Nông dân		Secondary school | Cấp II	Married | Kết hôn		0-10 kilometers	No | Chưa từng
55	2022-04-15	Female | Nữ	13	School children | Còn nhỏ đi học		Secondary school | Cấp II	Single | Độc thân		0-10 kilometers	No | Chưa từng
56	2022-04-15	Male | Nam	9	School children | Còn nhỏ đi học		Primary school | Cấp I	Single | Độc thân		0-10 kilometers	No | Chưa từng
58	2022-04-15	Female | Nữ	34	Farmer | Nông dân		Secondary school | Cấp II	Married | Kết hôn		0-10 kilometers	No | Chưa từng
59	2022-04-15	Female | Nữ	13	School children | Còn nhỏ đi học		Secondary school | Cấp II			0-10 kilometers	Don't know | Tôi không biết	Unchecked	Unchecked	Unchecked	Unchecked	Unchecked	Checked		Don't know | Tôi không biết	Don't know | Tôi không biết	Unchecked	Unchecked	Unchecked	Unchecked	Unchecked	Unchecked	Unchecked	Unchecked	Unchecked	Unchecked	Checked		Unchecked	Unchecked	Unchecked	Unchecked	Unchecked	Unchecked	Unchecked	Checked		Unchecked	Unchecked	Unchecked	Unchecked	Unchecked	Unchecked	Unchecked	Checked
61	2022-04-15	Male | Nam	6	School children | Còn nhỏ đi học		Primary school | Cấp I	Single | Độc thân	con nho	0-10 kilometers	Don't know | Tôi không biết	Unchecked	Unchecked	Unchecked	Unchecked	Unchecked	Checked		Don't know | Tôi không biết	Don't know | Tôi không biết	Unchecked	Unchecked	Unchecked	Unchecked	Unchecked	Unchecked	Unchecked	Unchecked	Unchecked	Unchecked	Checked		Unchecked	Unchecked	Unchecked	Unchecked	Unchecked	Unchecked	Unchecked	Checked		Unchecked	Unchecked	Unchecked	Unchecked	Unchecked	Unchecked	Unchecked	Checked
63	2022-04-15	Female | Nữ	37	Other | Khác	buon ban	High school | Cấp III	Married | Kết hôn		0-10 kilometers	Yes, as a disease in both humans & livestock | Có nó là bệnh trên người và động vật	Unchecked	Checked	Unchecked	Unchecked	Unchecked	Unchecked		Not very serious | Không quá nghiêm trọng	Not very serious | Không quá nghiêm trọng	Unchecked	Unchecked	Unchecked	Unchecked	Checked	Unchecked	Unchecked	Unchecked	Unchecked	Unchecked	Unchecked		Unchecked	Unchecked	Unchecked	Unchecked	Unchecked	Checked	Unchecked	Unchecked		Checked	Checked	Checked	Unchecked	Unchecked	Unchecked	Unchecked	Unchecked
64	2022-04-15	Male | Nam	13	School children | Còn nhỏ đi học		Secondary school | Cấp II	Single | Độc thân	con nho	0-10 kilometers	No | Chưa từng
66	2022-04-15	Male | Nam	11	School children | Còn nhỏ đi học		Primary school | Cấp I	Single | Độc thân		0-10 kilometers	No | Chưa từng
68	2022-04-15	Male | Nam	8	School children | Còn nhỏ đi học		Primary school | Cấp I	Single | Độc thân		0-10 kilometers	No | Chưa từng
70	2022-04-15	Female | Nữ	11	School children | Còn nhỏ đi học		Primary school | Cấp I	Single | Độc thân	con nho	0-10 kilometers	Don't know | Tôi không biết	Unchecked	Unchecked	Unchecked	Unchecked	Unchecked	Checked		Don't know | Tôi không biết	Don't know | Tôi không biết	Unchecked	Unchecked	Unchecked	Unchecked	Unchecked	Unchecked	Unchecked	Unchecked	Unchecked	Unchecked	Checked		Unchecked	Unchecked	Unchecked	Unchecked	Unchecked	Unchecked	Unchecked	Checked		Unchecked	Unchecked	Unchecked	Unchecked	Unchecked	Unchecked	Unchecked	Checked
72	2022-04-15	Male | Nam	16	School children | Còn nhỏ đi học		High school | Cấp III			0-10 kilometers	No | Chưa từng
74	2022-04-15	Male | Nam	10	School children | Còn nhỏ đi học		Primary school | Cấp I	Single | Độc thân		0-10 kilometers	No | Chưa từng
75	2022-04-15	Male | Nam	12	School children | Còn nhỏ đi học		Secondary school | Cấp II	Single | Độc thân		0-10 kilometers	No | Chưa từng
77	2022-04-16	Female | Nữ	40	Farmer | Nông dân		Secondary school | Cấp II	Married | Kết hôn		0-10 kilometers	Yes, as a disease in both humans & livestock | Có nó là bệnh trên người và động vật	Unchecked	Checked	Unchecked	Unchecked	Unchecked	Unchecked		Very serious | Rất nghiêm trọng	Very serious | Rất nghiêm trọng	Unchecked	Unchecked	Unchecked	Unchecked	Unchecked	Unchecked	Unchecked	Unchecked	Unchecked	Unchecked	Checked		Unchecked	Unchecked	Unchecked	Unchecked	Checked	Unchecked	Unchecked	Unchecked		Unchecked	Checked	Unchecked	Unchecked	Unchecked	Unchecked	Unchecked	Unchecked
78	2022-04-16	Female | Nữ	5	School children | Còn nhỏ đi học		Did not go to school | Mù chữ (Không đi học)			0-10 kilometers	No | Chưa từng
80	2022-04-16	Male | Nam	18	School children | Còn nhỏ đi học		University or higher | TC/CĐ/Đại học hoặc cao hơn	Single | Độc thân		0-10 kilometers	Yes, as a disease in livestock | Có nó là bệnh trên động vật	Unchecked	Checked	Unchecked	Unchecked	Unchecked	Unchecked		Somewhat serious | Nghiêm trọng	Somewhat serious | Nghiêm trọng	Unchecked	Unchecked	Unchecked	Unchecked	Checked	Unchecked	Unchecked	Unchecked	Unchecked	Unchecked	Unchecked		Unchecked	Unchecked	Unchecked	Unchecked	Checked	Unchecked	Unchecked	Unchecked		Unchecked	Checked	Unchecked	Unchecked	Unchecked	Unchecked	Unchecked	Unchecked
82	2022-04-16	Female | Nữ	11	School children | Còn nhỏ đi học		Primary school | Cấp I	Single | Độc thân	con nho	0-10 kilometers	No | Chưa từng
83	2022-04-16	Male | Nam	11	School children | Còn nhỏ đi học		Primary school | Cấp I	Single | Độc thân	con nho	0-10 kilometers	No | Chưa từng
85	2022-04-15	Female | Nữ	7	School children | Còn nhỏ đi học		Primary school | Cấp I	Single | Độc thân		0-10 kilometers	No | Chưa từng
86	2022-04-15	Female | Nữ	5	School children | Còn nhỏ đi học		Did not go to school | Mù chữ (Không đi học)	Single | Độc thân		0-10 kilometers	No | Chưa từng
89	2022-04-15	Male | Nam	11	School children | Còn nhỏ đi học		Primary school | Cấp I	Single | Độc thân	con nho	0-10 kilometers	No | Chưa từng
92	2022-04-15	Male | Nam	7	School children | Còn nhỏ đi học		Primary school | Cấp I			0-10 kilometers	No | Chưa từng
93	2022-04-15	Male | Nam	13	School children | Còn nhỏ đi học		Secondary school | Cấp II	Single | Độc thân	con nho	0-10 kilometers	Yes, as a human disease | Có nó là bệnh trên người	Unchecked	Checked	Unchecked	Unchecked	Unchecked	Unchecked		Somewhat serious | Nghiêm trọng	Not very serious | Không quá nghiêm trọng	Unchecked	Unchecked	Unchecked	Unchecked	Checked	Unchecked	Unchecked	Unchecked	Unchecked	Unchecked	Unchecked		Unchecked	Unchecked	Unchecked	Unchecked	Unchecked	Unchecked	Unchecked	Checked		Unchecked	Unchecked	Unchecked	Unchecked	Unchecked	Unchecked	Unchecked	Checked
95	2022-04-15	Male | Nam	32	Farmer | Nông dân		High school | Cấp III	Married | Kết hôn		0-10 kilometers	Yes, as a disease in both humans & livestock | Có nó là bệnh trên người và động vật	Unchecked	Checked	Unchecked	Unchecked	Unchecked	Unchecked		Somewhat serious | Nghiêm trọng	Somewhat serious | Nghiêm trọng	Unchecked	Unchecked	Unchecked	Unchecked	Unchecked	Unchecked	Unchecked	Unchecked	Unchecked	Unchecked	Checked		Unchecked	Unchecked	Unchecked	Unchecked	Checked	Unchecked	Unchecked	Unchecked		Unchecked	Checked	Unchecked	Unchecked	Unchecked	Unchecked	Unchecked	Unchecked
96	2022-04-15	Male | Nam	9	School children | Còn nhỏ đi học		Primary school | Cấp I	Single | Độc thân		0-10 kilometers	No | Chưa từng
98	2022-04-16	Male | Nam	10	School children | Còn nhỏ đi học		Primary school | Cấp I	Single | Độc thân	di hoc	0-10 kilometers	No | Chưa từng
100	2022-04-16	Female | Nữ	37	Farmer | Nông dân		Secondary school | Cấp II	Married | Kết hôn		0-10 kilometers	Yes, as a disease in both humans & livestock | Có nó là bệnh trên người và động vật	Unchecked	Checked	Unchecked	Unchecked	Unchecked	Unchecked		Very serious | Rất nghiêm trọng	Very serious | Rất nghiêm trọng	Checked	Unchecked	Checked	Unchecked	Unchecked	Unchecked	Unchecked	Unchecked	Unchecked	Unchecked	Unchecked		Unchecked	Unchecked	Unchecked	Unchecked	Checked	Unchecked	Unchecked	Unchecked		Unchecked	Unchecked	Unchecked	Unchecked	Unchecked	Checked	Unchecked	Unchecked	lay tu dong vat sang
102	2022-04-15	Female | Nữ	47	Farmer | Nông dân		Secondary school | Cấp II	Married | Kết hôn		0-10 kilometers	No | Chưa từng
104	2022-04-16	Female | Nữ	44	Farmer | Nông dân		Primary school | Cấp I	Married | Kết hôn		0-10 kilometers	No | Chưa từng
106	2022-04-16	Female | Nữ	37	Farmer | Nông dân		Secondary school | Cấp II	Married | Kết hôn		0-10 kilometers	No | Chưa từng
108	2022-04-15	Male | Nam	13	School children | Còn nhỏ đi học		Secondary school | Cấp II			0-10 kilometers	No | Chưa từng
109	2022-04-15	Female | Nữ		Farmer | Nông dân		Primary school | Cấp I	Married | Kết hôn		0-10 kilometers	No | Chưa từng
110	2022-04-15	Female | Nữ	50	Farmer | Nông dân		High school | Cấp III	Married | Kết hôn		0-10 kilometers	No | Chưa từng
112	2022-04-15	Female | Nữ	28	Cadre, government, civil servant | Công chức		University or higher | TC/CĐ/Đại học hoặc cao hơn	Single | Độc thân		0-10 kilometers	Yes, as a disease in both humans & livestock | Có nó là bệnh trên người và động vật	Checked	Checked	Unchecked	Unchecked	Unchecked	Unchecked		Very serious | Rất nghiêm trọng	Very serious | Rất nghiêm trọng	Unchecked	Unchecked	Unchecked	Unchecked	Unchecked	Unchecked	Unchecked	Unchecked	Unchecked	Checked	Unchecked	suy dinh duong	Unchecked	Unchecked	Unchecked	Unchecked	Unchecked	Checked	Unchecked	Unchecked		Checked	Checked	Checked	Unchecked	Unchecked	Unchecked	Unchecked	Unchecked
114	2022-04-15	Female | Nữ	60	Farmer | Nông dân		Secondary school | Cấp II	Married | Kết hôn		0-10 kilometers	Yes, as a human disease | Có nó là bệnh trên người	Unchecked	Checked	Unchecked	Unchecked	Unchecked	Unchecked		Very serious | Rất nghiêm trọng	Very serious | Rất nghiêm trọng	Checked	Unchecked	Unchecked	Unchecked	Checked	Checked	Unchecked	Checked	Unchecked	Unchecked	Unchecked		Unchecked	Unchecked	Unchecked	Unchecked	Unchecked	Unchecked	Unchecked	Checked		Unchecked	Checked	Unchecked	Unchecked	Unchecked	Unchecked	Unchecked	Unchecked
115	2022-04-15	Male | Nam	32	Farmer | Nông dân		Secondary school | Cấp II	Married | Kết hôn		0-10 kilometers	No | Chưa từng
117	2022-04-15	Male | Nam	9	School children | Còn nhỏ đi học		Primary school | Cấp I	Single | Độc thân	con nho	Don't know | Tôi không biết	No | Chưa từng
118	2022-04-15	Male | Nam	17	School children | Còn nhỏ đi học		High school | Cấp III	Single | Độc thân		0-10 kilometers	Yes, as a human disease | Có nó là bệnh trên người	Unchecked	Checked	Unchecked	Unchecked	Unchecked	Unchecked		Somewhat serious | Nghiêm trọng	Somewhat serious | Nghiêm trọng	Unchecked	Unchecked	Unchecked	Unchecked	Unchecked	Unchecked	Unchecked	Unchecked	Unchecked	Unchecked	Checked		Checked	Unchecked	Unchecked	Unchecked	Unchecked	Unchecked	Unchecked	Unchecked
120	2022-04-15	Female | Nữ	56	Farmer | Nông dân		Secondary school | Cấp II	Married | Kết hôn		0-10 kilometers	Don't know | Tôi không biết	Unchecked	Unchecked	Unchecked	Unchecked	Unchecked	Checked		Somewhat serious | Nghiêm trọng	Somewhat serious | Nghiêm trọng	Unchecked	Unchecked	Unchecked	Unchecked	Unchecked	Unchecked	Unchecked	Unchecked	Unchecked	Unchecked	Checked		Unchecked	Unchecked	Unchecked	Unchecked	Unchecked	Unchecked	Unchecked	Checked		Unchecked	Unchecked	Unchecked	Unchecked	Unchecked	Unchecked	Unchecked	Checked
121	2022-04-15	Female | Nữ	6	School children | Còn nhỏ đi học		Primary school | Cấp I	Single | Độc thân	con nho	0-10 kilometers	No | Chưa từng
122	2022-04-15	Female | Nữ	18	School children | Còn nhỏ đi học		High school | Cấp III	Single | Độc thân	con nho	0-10 kilometers	Don't know | Tôi không biết	Unchecked	Checked	Unchecked	Unchecked	Unchecked	Unchecked		Somewhat serious | Nghiêm trọng	Somewhat serious | Nghiêm trọng	Unchecked	Unchecked	Unchecked	Unchecked	Checked	Unchecked	Unchecked	Unchecked	Unchecked	Unchecked	Unchecked		Unchecked	Unchecked	Unchecked	Unchecked	Unchecked	Unchecked	Unchecked	Checked		Unchecked	Unchecked	Unchecked	Unchecked	Unchecked	Unchecked	Unchecked	Checked
123	2022-04-15	Male | Nam	14	School children | Còn nhỏ đi học		Secondary school | Cấp II	Single | Độc thân	con nho	0-10 kilometers	Don't know | Tôi không biết	Unchecked	Unchecked	Unchecked	Unchecked	Unchecked	Checked		Don't know | Tôi không biết	Don't know | Tôi không biết	Unchecked	Unchecked	Unchecked	Unchecked	Unchecked	Unchecked	Unchecked	Unchecked	Unchecked	Unchecked	Checked		Unchecked	Unchecked	Unchecked	Unchecked	Unchecked	Unchecked	Unchecked	Checked		Unchecked	Unchecked	Unchecked	Unchecked	Unchecked	Unchecked	Unchecked	Checked
124	2022-04-15	Male | Nam	8	School children | Còn nhỏ đi học		Primary school | Cấp I	Single | Độc thân	con nho	0-10 kilometers	No | Chưa từng
125	2022-04-15	Female | Nữ	10	School children | Còn nhỏ đi học		Primary school | Cấp I	Single | Độc thân	con nho	0-10 kilometers	No | Chưa từng
128	2022-04-16	Male | Nam	16	School children | Còn nhỏ đi học		High school | Cấp III	Single | Độc thân		0-10 kilometers	No | Chưa từng
130	2022-04-16	Male | Nam	54	Farmer | Nông dân		High school | Cấp III	Married | Kết hôn		0-10 kilometers	No | Chưa từng
131	2022-04-16	Male | Nam	16	School children | Còn nhỏ đi học		High school | Cấp III	Single | Độc thân		0-10 kilometers	Yes, as a disease in both humans & livestock | Có nó là bệnh trên người và động vật	Unchecked	Unchecked	Unchecked	Unchecked	Unchecked	Checked		Somewhat serious | Nghiêm trọng	Somewhat serious | Nghiêm trọng	Unchecked	Unchecked	Unchecked	Unchecked	Unchecked	Unchecked	Unchecked	Unchecked	Unchecked	Unchecked	Checked		Unchecked	Unchecked	Unchecked	Checked	Unchecked	Unchecked	Unchecked	Unchecked		Unchecked	Unchecked	Unchecked	Unchecked	Unchecked	Unchecked	Unchecked	Checked
133	2022-04-15	Male | Nam	15	School children | Còn nhỏ đi học		Secondary school | Cấp II	Single | Độc thân	con nho	0-10 kilometers	No | Chưa từng
134	2022-04-15	Male | Nam	82	Farmer | Nông dân		Secondary school | Cấp II	Widowed | Góa vợ/chồng (hoặc ly hôn)		0-10 kilometers	No | Chưa từng
136	2022-04-14	Female | Nữ	10	School children | Còn nhỏ đi học		Primary school | Cấp I	Single | Độc thân		0-10 kilometers	No | Chưa từng
137	2022-04-14	Female | Nữ	61	Farmer | Nông dân		Secondary school | Cấp II	Married | Kết hôn		0-10 kilometers	Don't know | Tôi không biết	Unchecked	Unchecked	Unchecked	Unchecked	Unchecked	Checked		Don't know | Tôi không biết	Don't know | Tôi không biết	Unchecked	Unchecked	Unchecked	Unchecked	Unchecked	Unchecked	Unchecked	Unchecked	Unchecked	Unchecked	Checked		Unchecked	Unchecked	Unchecked	Unchecked	Unchecked	Unchecked	Unchecked	Checked		Unchecked	Unchecked	Unchecked	Unchecked	Unchecked	Unchecked	Unchecked	Checked
139	2022-04-14	Female | Nữ	67	Farmer | Nông dân		Secondary school | Cấp II	Married | Kết hôn		0-10 kilometers	Yes, as a disease in both humans & livestock | Có nó là bệnh trên người và động vật	Unchecked	Checked	Unchecked	Unchecked	Unchecked	Unchecked		Somewhat serious | Nghiêm trọng	Somewhat serious | Nghiêm trọng	Unchecked	Unchecked	Unchecked	Unchecked	Unchecked	Unchecked	Unchecked	Unchecked	Unchecked	Unchecked	Checked		Unchecked	Unchecked	Unchecked	Unchecked	Checked	Unchecked	Unchecked	Unchecked		Unchecked	Unchecked	Unchecked	Unchecked	Checked	Unchecked	Unchecked	Unchecked
140	2022-04-14	Female | Nữ	11	School children | Còn nhỏ đi học		Primary school | Cấp I	Single | Độc thân		11-20 kilometers	No | Chưa từng
142	2022-04-14	Female | Nữ	55	Farmer | Nông dân		High school | Cấp III	Married | Kết hôn		0-10 kilometers	No | Chưa từng
143	2022-04-14	Male | Nam	57	Worker | Công nhân		Secondary school | Cấp II	Married | Kết hôn		0-10 kilometers	Don't know | Tôi không biết	Unchecked	Unchecked	Unchecked	Unchecked	Unchecked	Checked		Don't know | Tôi không biết	Don't know | Tôi không biết	Unchecked	Unchecked	Unchecked	Unchecked	Unchecked	Unchecked	Unchecked	Unchecked	Unchecked	Unchecked	Checked		Unchecked	Unchecked	Unchecked	Unchecked	Unchecked	Unchecked	Unchecked	Checked		Unchecked	Unchecked	Unchecked	Unchecked	Unchecked	Unchecked	Unchecked	Checked
145	2022-04-14	Female | Nữ	17	School children | Còn nhỏ đi học		High school | Cấp III	Single | Độc thân		0-10 kilometers	No | Chưa từng
146	2022-04-15	Female | Nữ	9	School children | Còn nhỏ đi học		Primary school | Cấp I	Single | Độc thân		0-10 kilometers	No | Chưa từng
149	2022-04-14	Male | Nam	13	School children | Còn nhỏ đi học		Secondary school | Cấp II	Single | Độc thân	tre em	0-10 kilometers	Yes, as a disease in livestock | Có nó là bệnh trên động vật	Unchecked	Checked	Unchecked	Unchecked	Unchecked	Unchecked		Somewhat serious | Nghiêm trọng	Somewhat serious | Nghiêm trọng	Unchecked	Unchecked	Unchecked	Unchecked	Unchecked	Unchecked	Unchecked	Unchecked	Unchecked	Unchecked	Checked		Unchecked	Unchecked	Unchecked	Unchecked	Checked	Unchecked	Unchecked	Unchecked		Checked	Unchecked	Unchecked	Unchecked	Unchecked	Unchecked	Unchecked	Unchecked
151	2022-04-14	Female | Nữ	65	Farmer | Nông dân		Secondary school | Cấp II	Married | Kết hôn		0-10 kilometers	No | Chưa từng
152	2022-04-14	Male | Nam	22	Farmer | Nông dân		High school | Cấp III	Single | Độc thân		0-10 kilometers	No | Chưa từng
153	2022-04-15	Female | Nữ	31	Farmer | Nông dân		Secondary school | Cấp II	Married | Kết hôn		0-10 kilometers	No | Chưa từng
154	2022-04-15	Male | Nam	11	School children | Còn nhỏ đi học		Primary school | Cấp I			0-10 kilometers	No | Chưa từng
157	2022-04-14	Female | Nữ	29	Farmer | Nông dân		High school | Cấp III	Married | Kết hôn		0-10 kilometers	No | Chưa từng
158	2022-04-14	Female | Nữ	57	Farmer | Nông dân		Secondary school | Cấp II	Married | Kết hôn		0-10 kilometers	No | Chưa từng
160	2022-04-15	Female | Nữ	52	Farmer | Nông dân		Secondary school | Cấp II	Married | Kết hôn		0-10 kilometers	No | Chưa từng
161	2022-04-15	Male | Nam	26	Worker | Công nhân		High school | Cấp III	Married | Kết hôn		0-10 kilometers	No | Chưa từng
162	2022-04-14	Female | Nữ	64	Farmer | Nông dân		High school | Cấp III	Widowed | Góa vợ/chồng (hoặc ly hôn)		0-10 kilometers	No | Chưa từng
165	2022-04-15	Female | Nữ	39	Farmer | Nông dân		Secondary school | Cấp II	Widowed | Góa vợ/chồng (hoặc ly hôn)		0-10 kilometers	No | Chưa từng
168	2022-04-15	Male | Nam	31	Worker | Công nhân		High school | Cấp III	Married | Kết hôn		0-10 kilometers	Yes, as a human disease | Có nó là bệnh trên người	Unchecked	Checked	Unchecked	Unchecked	Unchecked	Unchecked		Very serious | Rất nghiêm trọng	Very serious | Rất nghiêm trọng	Checked	Unchecked	Checked	Unchecked	Checked	Unchecked	Checked	Checked	Unchecked	Unchecked	Unchecked		Unchecked	Unchecked	Unchecked	Unchecked	Checked	Unchecked	Unchecked	Unchecked		Checked	Checked	Unchecked	Unchecked	Unchecked	Unchecked	Unchecked	Unchecked
171	2022-04-15	Female | Nữ	58	Farmer | Nông dân		Secondary school | Cấp II	Married | Kết hôn		0-10 kilometers	No | Chưa từng
172	2022-04-15	Female | Nữ	11	School children | Còn nhỏ đi học		Primary school | Cấp I	Single | Độc thân	con nho	0-10 kilometers	No | Chưa từng
174	2022-04-15	Male | Nam	30	Worker | Công nhân		Secondary school | Cấp II	Married | Kết hôn		0-10 kilometers	No | Chưa từng
176	2022-04-14	Female | Nữ	57	Farmer | Nông dân		Secondary school | Cấp II	Married | Kết hôn		0-10 kilometers	Yes, as a disease in both humans & livestock | Có nó là bệnh trên người và động vật	Unchecked	Checked	Unchecked	Unchecked	Unchecked	Unchecked		Very serious | Rất nghiêm trọng	Don't know | Tôi không biết	Unchecked	Unchecked	Unchecked	Unchecked	Unchecked	Unchecked	Unchecked	Unchecked	Unchecked	Unchecked	Checked		Unchecked	Unchecked	Unchecked	Unchecked	Unchecked	Unchecked	Unchecked	Checked		Unchecked	Unchecked	Unchecked	Unchecked	Unchecked	Unchecked	Unchecked	Checked
178	2022-04-15	Male | Nam	46	Farmer | Nông dân		Primary school | Cấp I	Married | Kết hôn		0-10 kilometers	No | Chưa từng
179	2022-04-15	Female | Nữ	17	School children | Còn nhỏ đi học		High school | Cấp III	Single | Độc thân		0-10 kilometers	No | Chưa từng
180	2022-04-15	Female | Nữ	47	Farmer | Nông dân		Primary school | Cấp I	Married | Kết hôn		0-10 kilometers	No | Chưa từng
182	2022-04-15	Male | Nam	66	Cadre, government, civil servant | Công chức		High school | Cấp III	Married | Kết hôn		0-10 kilometers	Yes, as a disease in both humans & livestock | Có nó là bệnh trên người và động vật	Unchecked	Checked	Unchecked	Unchecked	Unchecked	Unchecked		Somewhat serious | Nghiêm trọng	Somewhat serious | Nghiêm trọng	Unchecked	Unchecked	Unchecked	Unchecked	Unchecked	Unchecked	Unchecked	Unchecked	Unchecked	Unchecked	Checked		Unchecked	Unchecked	Unchecked	Unchecked	Checked	Unchecked	Unchecked	Unchecked		Unchecked	Checked	Unchecked	Unchecked	Unchecked	Unchecked	Unchecked	Unchecked
183	2022-04-15	Female | Nữ	66	Farmer | Nông dân		High school | Cấp III	Married | Kết hôn		0-10 kilometers	No | Chưa từng
184	2022-04-15	Female | Nữ	7	School children | Còn nhỏ đi học		Primary school | Cấp I	Single | Độc thân	con nho	0-10 kilometers	Don't know | Tôi không biết	Unchecked	Unchecked	Unchecked	Unchecked	Unchecked	Checked		Don't know | Tôi không biết	Don't know | Tôi không biết	Unchecked	Unchecked	Unchecked	Unchecked	Unchecked	Unchecked	Unchecked	Unchecked	Unchecked	Unchecked	Checked		Unchecked	Unchecked	Unchecked	Unchecked	Unchecked	Unchecked	Unchecked	Checked		Unchecked	Unchecked	Unchecked	Unchecked	Unchecked	Unchecked	Unchecked	Checked
185	2022-04-21	Male | Nam	57	Farmer | Nông dân		Secondary school | Cấp II	Married | Kết hôn		0-10 kilometers	No | Chưa từng
187	2022-04-21	Female | Nữ	58	Farmer | Nông dân		High school | Cấp III	Married | Kết hôn		0-10 kilometers	No | Chưa từng
188	2022-04-21	Male | Nam	53	Farmer | Nông dân		High school | Cấp III	Married | Kết hôn		0-10 kilometers	No | Chưa từng
190	2022-04-21	Female | Nữ	51	Cadre, government, civil servant | Công chức		University or higher | TC/CĐ/Đại học hoặc cao hơn	Married | Kết hôn		0-10 kilometers	No | Chưa từng
191	2022-04-21	Male | Nam	51	Farmer | Nông dân		Secondary school | Cấp II	Married | Kết hôn		0-10 kilometers	No | Chưa từng
193	2022-04-21	Female | Nữ	48	Farmer | Nông dân		Secondary school | Cấp II	Married | Kết hôn		0-10 kilometers	No | Chưa từng
194	2022-04-21	Male | Nam	12	School children | Còn nhỏ đi học		Secondary school | Cấp II	Single | Độc thân		0-10 kilometers	No | Chưa từng
195	2022-04-21	Male | Nam	66	Farmer | Nông dân		Secondary school | Cấp II	Married | Kết hôn		0-10 kilometers	No | Chưa từng
196	2022-04-21	Female | Nữ	71	Farmer | Nông dân		Secondary school | Cấp II	Married | Kết hôn		0-10 kilometers	No | Chưa từng
197	2022-04-21	Male | Nam	51	Farmer | Nông dân		Secondary school | Cấp II	Married | Kết hôn		0-10 kilometers	No | Chưa từng
198	2022-04-21	Male | Nam	55	Farmer | Nông dân		Secondary school | Cấp II	Married | Kết hôn		0-10 kilometers	No | Chưa từng
199	2022-04-21	Male | Nam	51	Farmer | Nông dân		Secondary school | Cấp II	Married | Kết hôn		0-10 kilometers	No | Chưa từng
200	2022-04-21	Female | Nữ	56	Farmer | Nông dân		High school | Cấp III	Married | Kết hôn		0-10 kilometers	No | Chưa từng
201	2022-04-21	Female | Nữ	49	Cadre, government, civil servant | Công chức		University or higher | TC/CĐ/Đại học hoặc cao hơn	Married | Kết hôn		0-10 kilometers	No | Chưa từng
202	2022-04-22	Male | Nam	57	Farmer | Nông dân		Secondary school | Cấp II	Married | Kết hôn		0-10 kilometers	Yes, as a disease in both humans & livestock | Có nó là bệnh trên người và động vật	Unchecked	Checked	Unchecked	Unchecked	Unchecked	Unchecked		Somewhat serious | Nghiêm trọng	Somewhat serious | Nghiêm trọng	Unchecked	Unchecked	Unchecked	Unchecked	Checked	Unchecked	Unchecked	Unchecked	Unchecked	Unchecked	Unchecked		Unchecked	Unchecked	Unchecked	Unchecked	Checked	Unchecked	Unchecked	Unchecked		Unchecked	Checked	Unchecked	Unchecked	Unchecked	Unchecked	Unchecked	Unchecked
203	2022-04-21	Male | Nam	54	Farmer | Nông dân		High school | Cấp III	Married | Kết hôn		0-10 kilometers	No | Chưa từng
204	2022-04-21	Female | Nữ	70	Farmer | Nông dân		Secondary school | Cấp II	Married | Kết hôn		0-10 kilometers	No | Chưa từng
205	2022-04-21	Female | Nữ	36	Farmer | Nông dân		High school | Cấp III	Married | Kết hôn		0-10 kilometers	No | Chưa từng
206	2022-04-21	Male | Nam	42	Farmer | Nông dân		High school | Cấp III	Married | Kết hôn		0-10 kilometers	No | Chưa từng
207	2022-04-21	Male | Nam	44	Farmer | Nông dân		Secondary school | Cấp II	Married | Kết hôn		0-10 kilometers	No | Chưa từng
208	2022-04-21	Female | Nữ	40	Farmer | Nông dân		Secondary school | Cấp II	Married | Kết hôn		0-10 kilometers	No | Chưa từng
209	2022-04-21	Female | Nữ	56	Farmer | Nông dân		Secondary school | Cấp II	Married | Kết hôn		0-10 kilometers	No | Chưa từng
210	2022-04-21	Male | Nam	25	Farmer | Nông dân		Secondary school | Cấp II	Married | Kết hôn		0-10 kilometers	Yes, as a disease in both humans & livestock | Có nó là bệnh trên người và động vật	Unchecked	Checked	Unchecked	Unchecked	Unchecked	Unchecked		Somewhat serious | Nghiêm trọng	Somewhat serious | Nghiêm trọng	Checked	Unchecked	Unchecked	Unchecked	Checked	Checked	Unchecked	Unchecked	Unchecked	Unchecked	Unchecked		Unchecked	Unchecked	Unchecked	Unchecked	Checked	Unchecked	Unchecked	Unchecked		Unchecked	Checked	Unchecked	Unchecked	Unchecked	Unchecked	Unchecked	Unchecked
211	2022-04-21	Female | Nữ	37	Farmer | Nông dân		High school | Cấp III	Married | Kết hôn		0-10 kilometers	No | Chưa từng
212	2022-04-21	Female | Nữ	60	Farmer | Nông dân		Secondary school | Cấp II	Married | Kết hôn		0-10 kilometers	No | Chưa từng
213	2022-04-21	Female | Nữ	40	Farmer | Nông dân		High school | Cấp III	Married | Kết hôn		0-10 kilometers	Yes, as a disease in both humans & livestock | Có nó là bệnh trên người và động vật	Unchecked	Checked	Unchecked	Unchecked	Unchecked	Unchecked		Very serious | Rất nghiêm trọng	Very serious | Rất nghiêm trọng	Checked	Unchecked	Unchecked	Unchecked	Checked	Checked	Checked	Unchecked	Unchecked	Unchecked	Unchecked		Unchecked	Unchecked	Unchecked	Unchecked	Checked	Unchecked	Unchecked	Unchecked		Unchecked	Checked	Unchecked	Unchecked	Unchecked	Unchecked	Unchecked	Unchecked
214	2022-04-21	Male | Nam	30	Farmer | Nông dân		Secondary school | Cấp II	Married | Kết hôn		0-10 kilometers	No | Chưa từng
215	2022-04-22	Male | Nam	37	Farmer | Nông dân		High school | Cấp III	Married | Kết hôn		0-10 kilometers	No | Chưa từng
216	2022-04-22	Male | Nam	62	Farmer | Nông dân		Secondary school | Cấp II	Married | Kết hôn		0-10 kilometers	No | Chưa từng
217	2022-04-22	Male | Nam	61	Farmer | Nông dân		Secondary school | Cấp II	Married | Kết hôn		0-10 kilometers	No | Chưa từng
218	2022-04-22	Male | Nam	58	Worker | Công nhân	xay dung	Secondary school | Cấp II	Married | Kết hôn		0-10 kilometers	No | Chưa từng
219	2022-04-22	Female | Nữ	52	Farmer | Nông dân		Secondary school | Cấp II	Married | Kết hôn		0-10 kilometers	No | Chưa từng
220	2022-04-22	Female | Nữ	43	Farmer | Nông dân		Secondary school | Cấp II	Married | Kết hôn		0-10 kilometers	No | Chưa từng
221	2022-04-22	Female | Nữ	73	Farmer | Nông dân		Secondary school | Cấp II	Married | Kết hôn		0-10 kilometers	No | Chưa từng
222	2022-04-22	Male | Nam	61	Farmer | Nông dân		Secondary school | Cấp II	Married | Kết hôn		0-10 kilometers	No | Chưa từng
223	2022-04-22	Female | Nữ	57	Farmer | Nông dân		Secondary school | Cấp II	Married | Kết hôn		0-10 kilometers	Yes, as a disease in both humans & livestock | Có nó là bệnh trên người và động vật	Unchecked	Checked	Unchecked	Unchecked	Unchecked	Unchecked		Somewhat serious | Nghiêm trọng	Somewhat serious | Nghiêm trọng	Unchecked	Unchecked	Unchecked	Unchecked	Checked	Unchecked	Unchecked	Unchecked	Unchecked	Unchecked	Unchecked		Unchecked	Unchecked	Unchecked	Unchecked	Checked	Unchecked	Unchecked	Unchecked		Unchecked	Checked	Unchecked	Unchecked	Unchecked	Unchecked	Unchecked	Unchecked
224	2022-04-22	Male | Nam	54	Farmer | Nông dân		High school | Cấp III	Married | Kết hôn		0-10 kilometers	No | Chưa từng
225	2022-04-22	Female | Nữ	55	Farmer | Nông dân		Secondary school | Cấp II	Married | Kết hôn		0-10 kilometers	No | Chưa từng
226	2022-04-22	Female | Nữ	56	Farmer | Nông dân		Secondary school | Cấp II	Married | Kết hôn		0-10 kilometers	No | Chưa từng
227	2022-04-22	Female | Nữ	35	Farmer | Nông dân		Secondary school | Cấp II	Married | Kết hôn		0-10 kilometers	No | Chưa từng
228	2022-04-22	Female | Nữ	33	Cadre, government, civil servant | Công chức		University or higher | TC/CĐ/Đại học hoặc cao hơn	Married | Kết hôn		0-10 kilometers	Yes, as a disease in both humans & livestock | Có nó là bệnh trên người và động vật	Unchecked	Checked	Unchecked	Unchecked	Unchecked	Unchecked		Very serious | Rất nghiêm trọng	Very serious | Rất nghiêm trọng	Checked	Unchecked	Unchecked	Unchecked	Checked	Checked	Unchecked	Unchecked	Unchecked	Unchecked	Unchecked		Unchecked	Unchecked	Unchecked	Unchecked	Checked	Unchecked	Unchecked	Unchecked		Unchecked	Checked	Unchecked	Unchecked	Unchecked	Unchecked	Unchecked	Unchecked
229	2022-04-21	Female | Nữ	40	Farmer | Nông dân		Secondary school | Cấp II	Married | Kết hôn		0-10 kilometers	No | Chưa từng
230	2022-04-21	Male | Nam	59	Farmer | Nông dân		Secondary school | Cấp II	Married | Kết hôn		0-10 kilometers	No | Chưa từng
231	2022-04-21	Male | Nam	55	Farmer | Nông dân		Secondary school | Cấp II	Married | Kết hôn		0-10 kilometers	No | Chưa từng
232	2022-04-22	Female | Nữ	52	Farmer | Nông dân		Secondary school | Cấp II	Married | Kết hôn		0-10 kilometers	Yes, as a disease in both humans & livestock | Có nó là bệnh trên người và động vật	Unchecked	Checked	Unchecked	Unchecked	Unchecked	Unchecked		Somewhat serious | Nghiêm trọng	Somewhat serious | Nghiêm trọng	Unchecked	Unchecked	Unchecked	Unchecked	Checked	Unchecked	Unchecked	Unchecked	Unchecked	Unchecked	Unchecked		Unchecked	Unchecked	Unchecked	Unchecked	Checked	Unchecked	Unchecked	Unchecked		Unchecked	Checked	Unchecked	Unchecked	Unchecked	Unchecked	Unchecked	Unchecked
233	2022-04-21	Male | Nam	53	Other | Khác	tu do	High school | Cấp III	Married | Kết hôn		0-10 kilometers	No | Chưa từng
234	2022-04-22	Female | Nữ	48	Farmer | Nông dân		Secondary school | Cấp II	Married | Kết hôn		0-10 kilometers	No | Chưa từng
235	2022-04-22	Male | Nam	60	Farmer | Nông dân		Secondary school | Cấp II	Married | Kết hôn		0-10 kilometers	No | Chưa từng
236	2022-04-21	Female | Nữ	38	Other | Khác	tu do	High school | Cấp III	Married | Kết hôn		0-10 kilometers	Yes, as a disease in both humans & livestock | Có nó là bệnh trên người và động vật	Unchecked	Checked	Unchecked	Unchecked	Unchecked	Unchecked		Somewhat serious | Nghiêm trọng	Somewhat serious | Nghiêm trọng	Unchecked	Unchecked	Unchecked	Unchecked	Checked	Unchecked	Unchecked	Unchecked	Unchecked	Unchecked	Unchecked		Unchecked	Unchecked	Unchecked	Unchecked	Checked	Unchecked	Unchecked	Unchecked		Unchecked	Checked	Unchecked	Unchecked	Unchecked	Unchecked	Unchecked	Unchecked
237	2022-04-22	Female | Nữ	37	Farmer | Nông dân		High school | Cấp III	Married | Kết hôn		0-10 kilometers	No | Chưa từng
238	2022-04-22	Male | Nam	74	Farmer | Nông dân		Secondary school | Cấp II	Married | Kết hôn		0-10 kilometers	No | Chưa từng
239	2022-04-22	Male | Nam	78	Farmer | Nông dân		Secondary school | Cấp II	Married | Kết hôn		0-10 kilometers	No | Chưa từng
240	2022-04-22	Female | Nữ	58	Farmer | Nông dân		Secondary school | Cấp II	Married | Kết hôn		0-10 kilometers	No | Chưa từng
241	2022-04-22	Female | Nữ	48	Farmer | Nông dân		Secondary school | Cấp II	Married | Kết hôn		0-10 kilometers	No | Chưa từng
242	2022-04-22	Male | Nam	53	Farmer | Nông dân		High school | Cấp III	Married | Kết hôn		0-10 kilometers	No | Chưa từng
243	2022-04-22	Female | Nữ	68	Farmer | Nông dân		Secondary school | Cấp II	Married | Kết hôn		0-10 kilometers	No | Chưa từng
244	2022-04-22	Male | Nam	56	Farmer | Nông dân		Secondary school | Cấp II	Married | Kết hôn		0-10 kilometers	No | Chưa từng
245	2022-04-22	Female | Nữ	33	Worker | Công nhân		High school | Cấp III	Married | Kết hôn		0-10 kilometers	Yes, as a disease in both humans & livestock | Có nó là bệnh trên người và động vật	Unchecked	Checked	Unchecked	Unchecked	Unchecked	Unchecked		Somewhat serious | Nghiêm trọng	Somewhat serious | Nghiêm trọng	Checked	Unchecked	Unchecked	Unchecked	Checked	Checked	Unchecked	Unchecked	Unchecked	Unchecked	Unchecked		Unchecked	Unchecked	Unchecked	Unchecked	Checked	Unchecked	Unchecked	Unchecked		Unchecked	Checked	Unchecked	Unchecked	Unchecked	Unchecked	Unchecked	Unchecked
246	2022-04-22	Female | Nữ	31	Farmer | Nông dân		Secondary school | Cấp II	Married | Kết hôn		0-10 kilometers	No | Chưa từng
247	2022-04-22	Female | Nữ	38	Farmer | Nông dân		High school | Cấp III	Married | Kết hôn		0-10 kilometers	No | Chưa từng
248	2022-04-19	Female | Nữ	73	Farmer | Nông dân		Secondary school | Cấp II	Married | Kết hôn		0-10 kilometers	No | Chưa từng
249	2022-04-19	Female | Nữ	29	Cadre, government, civil servant | Công chức		University or higher | TC/CĐ/Đại học hoặc cao hơn	Married | Kết hôn		0-10 kilometers	Yes, as a human disease | Có nó là bệnh trên người	Unchecked	Checked	Unchecked	Unchecked	Unchecked	Unchecked		Very serious | Rất nghiêm trọng	Very serious | Rất nghiêm trọng	Checked	Unchecked	Unchecked	Unchecked	Checked	Checked	Unchecked	Unchecked	Unchecked	Unchecked	Unchecked		Unchecked	Unchecked	Unchecked	Unchecked	Checked	Unchecked	Unchecked	Unchecked		Unchecked	Checked	Unchecked	Unchecked	Unchecked	Unchecked	Unchecked	Unchecked
250	2022-04-20	Male | Nam	54	Other | Khác	buon ban	Secondary school | Cấp II	Married | Kết hôn		0-10 kilometers	Yes, as a human disease | Có nó là bệnh trên người	Unchecked	Checked	Unchecked	Unchecked	Unchecked	Unchecked		Somewhat serious | Nghiêm trọng	Somewhat serious | Nghiêm trọng	Checked	Unchecked	Unchecked	Unchecked	Checked	Checked	Checked	Unchecked	Unchecked	Unchecked	Unchecked		Unchecked	Unchecked	Unchecked	Unchecked	Checked	Unchecked	Unchecked	Unchecked		Unchecked	Checked	Unchecked	Unchecked	Unchecked	Unchecked	Unchecked	Unchecked
251	2022-04-19	Male | Nam	57	Farmer | Nông dân		High school | Cấp III	Married | Kết hôn		0-10 kilometers	No | Chưa từng
252	2022-04-19	Male | Nam	40	Farmer | Nông dân		Secondary school | Cấp II	Married | Kết hôn		0-10 kilometers	No | Chưa từng
253	2022-04-19	Male | Nam	58	Farmer | Nông dân		Secondary school | Cấp II	Married | Kết hôn		0-10 kilometers	No | Chưa từng
254	2022-04-19	Male | Nam	58	Farmer | Nông dân		High school | Cấp III	Married | Kết hôn		0-10 kilometers	No | Chưa từng
255	2022-04-19	Female | Nữ	62	Farmer | Nông dân		Secondary school | Cấp II	Married | Kết hôn		0-10 kilometers	No | Chưa từng
256	2022-04-20	Male | Nam	57	Farmer | Nông dân		Secondary school | Cấp II	Married | Kết hôn		0-10 kilometers	No | Chưa từng
257	2022-04-20	Male | Nam	57	Farmer | Nông dân		Secondary school | Cấp II	Married | Kết hôn		0-10 kilometers	No | Chưa từng
258	2022-04-20	Female | Nữ	61	Farmer | Nông dân		Secondary school | Cấp II	Married | Kết hôn		0-10 kilometers	No | Chưa từng
259	2022-04-20	Male | Nam	58	Farmer | Nông dân		High school | Cấp III	Married | Kết hôn		0-10 kilometers	No | Chưa từng
260	2022-04-20	Male | Nam	53	Worker | Công nhân		Secondary school | Cấp II	Married | Kết hôn		0-10 kilometers	No | Chưa từng
261	2022-04-20	Male | Nam	45	Farmer | Nông dân		Secondary school | Cấp II	Married | Kết hôn		0-10 kilometers	No | Chưa từng
262	2022-04-20	Female | Nữ	92	Farmer | Nông dân		Secondary school | Cấp II	Married | Kết hôn		0-10 kilometers	No | Chưa từng
263	2022-04-19	Male | Nam	8	School children | Còn nhỏ đi học		Primary school | Cấp I	Single | Độc thân		0-10 kilometers	No | Chưa từng
264	2022-04-20	Male | Nam	58	Farmer | Nông dân		Secondary school | Cấp II	Married | Kết hôn		0-10 kilometers	No | Chưa từng
265	2022-04-20	Male | Nam	60	Farmer | Nông dân		Secondary school | Cấp II	Married | Kết hôn		0-10 kilometers	No | Chưa từng
266	2022-04-20	Female | Nữ	31	Cadre, government, civil servant | Công chức		University or higher | TC/CĐ/Đại học hoặc cao hơn	Married | Kết hôn		0-10 kilometers	Yes, as a human disease | Có nó là bệnh trên người	Unchecked	Checked	Unchecked	Unchecked	Unchecked	Unchecked		Somewhat serious | Nghiêm trọng	Somewhat serious | Nghiêm trọng	Unchecked	Checked	Unchecked	Unchecked	Checked	Checked	Unchecked	Unchecked	Unchecked	Unchecked	Unchecked		Unchecked	Unchecked	Unchecked	Unchecked	Checked	Unchecked	Unchecked	Unchecked		Unchecked	Checked	Unchecked	Unchecked	Unchecked	Unchecked	Unchecked	Unchecked
267	2022-04-20	Female | Nữ	46	Farmer | Nông dân		Secondary school | Cấp II	Married | Kết hôn		0-10 kilometers	No | Chưa từng
268	2022-04-20	Male | Nam	46	Farmer | Nông dân		Secondary school | Cấp II	Married | Kết hôn		0-10 kilometers	No | Chưa từng
269	2022-04-20	Male | Nam	76	Farmer | Nông dân		Secondary school | Cấp II	Married | Kết hôn		0-10 kilometers	No | Chưa từng
270	2022-04-20	Male | Nam	55	Cadre, government, civil servant | Công chức		University or higher | TC/CĐ/Đại học hoặc cao hơn	Married | Kết hôn		0-10 kilometers	Yes, as a human disease | Có nó là bệnh trên người	Unchecked	Checked	Unchecked	Unchecked	Unchecked	Unchecked		Very serious | Rất nghiêm trọng	Very serious | Rất nghiêm trọng	Checked	Unchecked	Unchecked	Unchecked	Checked	Checked	Unchecked	Unchecked	Unchecked	Unchecked	Unchecked		Unchecked	Unchecked	Unchecked	Unchecked	Checked	Unchecked	Unchecked	Unchecked		Unchecked	Checked	Unchecked	Unchecked	Unchecked	Unchecked	Unchecked	Unchecked
271	2022-04-20	Male | Nam	65	Farmer | Nông dân		Secondary school | Cấp II	Married | Kết hôn		0-10 kilometers	No | Chưa từng
272	2022-04-20	Male | Nam	70	Farmer | Nông dân		High school | Cấp III	Married | Kết hôn		0-10 kilometers	No | Chưa từng
273	2022-04-20	Male | Nam	63	Farmer | Nông dân		Secondary school | Cấp II	Married | Kết hôn		0-10 kilometers	No | Chưa từng
274	2022-04-20	Male | Nam	59	Farmer | Nông dân		Secondary school | Cấp II	Married | Kết hôn		0-10 kilometers	No | Chưa từng
275	2022-04-20	Male | Nam	63	Farmer | Nông dân		Secondary school | Cấp II	Married | Kết hôn		0-10 kilometers	No | Chưa từng
276	2022-04-20	Male | Nam	68	Farmer | Nông dân		Secondary school | Cấp II	Married | Kết hôn		0-10 kilometers	No | Chưa từng
277	2022-04-20	Male | Nam	74	Farmer | Nông dân		Secondary school | Cấp II	Married | Kết hôn		0-10 kilometers	No | Chưa từng
278	2022-04-20	Female | Nữ	59	Farmer | Nông dân		Secondary school | Cấp II	Married | Kết hôn		0-10 kilometers	No | Chưa từng
279	2022-04-20	Female | Nữ	63	Farmer | Nông dân		Secondary school | Cấp II	Married | Kết hôn		0-10 kilometers	No | Chưa từng
280	2022-04-20	Female | Nữ	54	Farmer | Nông dân		Secondary school | Cấp II	Married | Kết hôn		0-10 kilometers	No | Chưa từng
281	2022-04-20	Male | Nam	64	Farmer | Nông dân		Secondary school | Cấp II	Married | Kết hôn		0-10 kilometers	No | Chưa từng
282	2022-04-20	Female | Nữ	41	Farmer | Nông dân		Secondary school | Cấp II	Married | Kết hôn		0-10 kilometers	No | Chưa từng
283	2022-04-20	Male | Nam	50	Farmer | Nông dân		Secondary school | Cấp II	Married | Kết hôn		0-10 kilometers	No | Chưa từng
284	2022-04-20	Male | Nam	51	Worker | Công nhân	bao ve co quan	High school | Cấp III	Married | Kết hôn		0-10 kilometers	Yes, as a disease in both humans & livestock | Có nó là bệnh trên người và động vật	Unchecked	Checked	Unchecked	Unchecked	Unchecked	Unchecked		Somewhat serious | Nghiêm trọng	Somewhat serious | Nghiêm trọng	Unchecked	Unchecked	Unchecked	Unchecked	Checked	Unchecked	Unchecked	Unchecked	Unchecked	Unchecked	Unchecked		Unchecked	Unchecked	Unchecked	Unchecked	Checked	Unchecked	Unchecked	Unchecked		Unchecked	Checked	Unchecked	Unchecked	Unchecked	Unchecked	Unchecked	Unchecked
285	2022-04-20	Male | Nam	64	Farmer | Nông dân		High school | Cấp III	Married | Kết hôn		0-10 kilometers	No | Chưa từng
286	2022-04-20	Female | Nữ	50	Farmer | Nông dân		Secondary school | Cấp II	Married | Kết hôn		0-10 kilometers	No | Chưa từng
287	2022-04-20	Female | Nữ	52	Farmer | Nông dân		Secondary school | Cấp II	Married | Kết hôn		0-10 kilometers	No | Chưa từng
288	2022-04-20	Male | Nam	47	Cadre, government, civil servant | Công chức		University or higher | TC/CĐ/Đại học hoặc cao hơn	Married | Kết hôn		0-10 kilometers	Yes, as a disease in both humans & livestock | Có nó là bệnh trên người và động vật	Unchecked	Checked	Unchecked	Unchecked	Unchecked	Unchecked		Somewhat serious | Nghiêm trọng	Somewhat serious | Nghiêm trọng	Unchecked	Unchecked	Unchecked	Unchecked	Checked	Unchecked	Unchecked	Unchecked	Unchecked	Unchecked	Unchecked		Unchecked	Unchecked	Unchecked	Unchecked	Checked	Unchecked	Unchecked	Unchecked		Unchecked	Checked	Unchecked	Unchecked	Unchecked	Unchecked	Unchecked	Unchecked
289	2022-04-21	Male | Nam	49	Farmer | Nông dân		Secondary school | Cấp II	Married | Kết hôn		0-10 kilometers	No | Chưa từng
290	2022-04-21	Female | Nữ	44	Cadre, government, civil servant | Công chức		University or higher | TC/CĐ/Đại học hoặc cao hơn	Married | Kết hôn		0-10 kilometers	Yes, as a human disease | Có nó là bệnh trên người	Unchecked	Checked	Unchecked	Unchecked	Unchecked	Unchecked		Somewhat serious | Nghiêm trọng	Somewhat serious | Nghiêm trọng	Unchecked	Unchecked	Unchecked	Unchecked	Checked	Unchecked	Unchecked	Unchecked	Unchecked	Unchecked	Unchecked		Unchecked	Unchecked	Unchecked	Unchecked	Checked	Unchecked	Unchecked	Unchecked		Unchecked	Checked	Unchecked	Unchecked	Unchecked	Unchecked	Unchecked	Unchecked
291	2022-04-20	Male | Nam	47	Farmer | Nông dân		Secondary school | Cấp II	Married | Kết hôn		0-10 kilometers	No | Chưa từng
292	2022-04-19	Female | Nữ	44	Farmer | Nông dân		Secondary school | Cấp II	Married | Kết hôn		0-10 kilometers	No | Chưa từng
293	2022-04-21	Female | Nữ	35	Worker | Công nhân	viettel	University or higher | TC/CĐ/Đại học hoặc cao hơn	Married | Kết hôn		0-10 kilometers	No | Chưa từng
294	2022-04-19	Female | Nữ	31	Farmer | Nông dân		Secondary school | Cấp II	Married | Kết hôn		0-10 kilometers	No | Chưa từng
295	2022-04-20	Male | Nam	35	Cadre, government, civil servant | Công chức		High school | Cấp III	Married | Kết hôn		0-10 kilometers	Yes, as a disease in both humans & livestock | Có nó là bệnh trên người và động vật	Unchecked	Checked	Unchecked	Unchecked	Unchecked	Unchecked		Somewhat serious | Nghiêm trọng	Somewhat serious | Nghiêm trọng	Unchecked	Unchecked	Unchecked	Unchecked	Checked	Unchecked	Unchecked	Unchecked	Unchecked	Unchecked	Unchecked		Unchecked	Unchecked	Unchecked	Unchecked	Checked	Unchecked	Unchecked	Unchecked		Unchecked	Checked	Unchecked	Unchecked	Unchecked	Unchecked	Unchecked	Unchecked
296	2022-04-20	Female | Nữ	43	Farmer | Nông dân		Secondary school | Cấp II	Married | Kết hôn		0-10 kilometers	No | Chưa từng
297	2022-04-20	Male | Nam	30	Farmer | Nông dân		High school | Cấp III	Married | Kết hôn		0-10 kilometers	No | Chưa từng
298	2022-04-20	Female | Nữ	37	Farmer | Nông dân		High school | Cấp III	Married | Kết hôn		0-10 kilometers	No | Chưa từng
299	2022-04-20	Male | Nam	38	Farmer | Nông dân		High school | Cấp III	Married | Kết hôn		0-10 kilometers	No | Chưa từng
300	2022-04-20	Male | Nam	39	Farmer | Nông dân		High school | Cấp III	Married | Kết hôn		0-10 kilometers	No | Chưa từng
301	2022-04-21	Male | Nam	39	Worker | Công nhân	sua xe	High school | Cấp III	Married | Kết hôn		0-10 kilometers	Yes, as a disease in both humans & livestock | Có nó là bệnh trên người và động vật	Unchecked	Checked	Unchecked	Unchecked	Unchecked	Unchecked		Somewhat serious | Nghiêm trọng	Somewhat serious | Nghiêm trọng	Unchecked	Unchecked	Unchecked	Unchecked	Checked	Unchecked	Unchecked	Unchecked	Unchecked	Unchecked	Unchecked		Unchecked	Unchecked	Unchecked	Unchecked	Checked	Unchecked	Unchecked	Unchecked		Unchecked	Checked	Unchecked	Unchecked	Unchecked	Unchecked	Unchecked	Unchecked
302	2022-04-20	Male | Nam	43	Farmer | Nông dân		High school | Cấp III	Married | Kết hôn		0-10 kilometers	No | Chưa từng
303	2022-04-21	Male | Nam	33	Farmer | Nông dân		High school | Cấp III	Married | Kết hôn		0-10 kilometers	Yes, as a disease in both humans & livestock | Có nó là bệnh trên người và động vật	Unchecked	Checked	Unchecked	Unchecked	Unchecked	Unchecked		Somewhat serious | Nghiêm trọng	Somewhat serious | Nghiêm trọng	Unchecked	Unchecked	Unchecked	Checked	Unchecked	Unchecked	Unchecked	Unchecked	Unchecked	Unchecked	Unchecked		Unchecked	Unchecked	Unchecked	Unchecked	Checked	Unchecked	Unchecked	Unchecked		Unchecked	Checked	Unchecked	Unchecked	Unchecked	Unchecked	Unchecked	Unchecked
304	2022-04-21	Male | Nam	43	Other | Khác	co khi	Secondary school | Cấp II	Married | Kết hôn		0-10 kilometers	No | Chưa từng
305	2022-04-17	Female | Nữ	57	Farmer | Nông dân		Secondary school | Cấp II	Married | Kết hôn		0-10 kilometers	No | Chưa từng
306	2022-04-17	Female | Nữ	49	Farmer | Nông dân		High school | Cấp III	Widowed | Góa vợ/chồng (hoặc ly hôn)	chong mat	0-10 kilometers	No | Chưa từng
307	2022-04-17	Male | Nam	50	Worker | Công nhân		Secondary school | Cấp II	Married | Kết hôn		0-10 kilometers	No | Chưa từng
308	2022-04-17	Male | Nam	62	Farmer | Nông dân		High school | Cấp III	Married | Kết hôn		0-10 kilometers	No | Chưa từng
309	2022-04-16	Female | Nữ	33	Farmer | Nông dân		High school | Cấp III	Married | Kết hôn		0-10 kilometers	No | Chưa từng
310	2022-04-16	Female | Nữ	52	Other | Khác	buon ban	Secondary school | Cấp II	Married | Kết hôn		0-10 kilometers	No | Chưa từng
311	2022-04-17	Female | Nữ	60	Farmer | Nông dân		Secondary school | Cấp II	Married | Kết hôn		0-10 kilometers	No | Chưa từng
312	2022-04-17	Female | Nữ	33	Farmer | Nông dân		Secondary school | Cấp II	Married | Kết hôn		0-10 kilometers	Yes, as a disease in both humans & livestock | Có nó là bệnh trên người và động vật	Unchecked	Unchecked	Unchecked	Unchecked	Checked	Unchecked	phoi, ruot	Somewhat serious | Nghiêm trọng	Somewhat serious | Nghiêm trọng	Unchecked	Unchecked	Unchecked	Unchecked	Unchecked	Unchecked	Unchecked	Unchecked	Unchecked	Unchecked	Checked		Unchecked	Unchecked	Unchecked	Unchecked	Unchecked	Unchecked	Unchecked	Checked		Unchecked	Checked	Unchecked	Unchecked	Unchecked	Unchecked	Unchecked	Unchecked
313	2022-04-19	Female | Nữ	54	Farmer | Nông dân		Secondary school | Cấp II	Married | Kết hôn		0-10 kilometers	No | Chưa từng
314	2022-04-17	Male | Nam	64	Farmer | Nông dân		Secondary school | Cấp II	Married | Kết hôn		0-10 kilometers	No | Chưa từng
315	2022-04-17	Female | Nữ	46	Farmer | Nông dân		Secondary school | Cấp II	Married | Kết hôn		0-10 kilometers	No | Chưa từng
316	2022-04-17	Male | Nam	36	Worker | Công nhân		High school | Cấp III	Married | Kết hôn		0-10 kilometers	Yes, as a human disease | Có nó là bệnh trên người	Unchecked	Checked	Unchecked	Unchecked	Unchecked	Unchecked		Very serious | Rất nghiêm trọng	Very serious | Rất nghiêm trọng	Checked	Unchecked	Unchecked	Unchecked	Checked	Checked	Unchecked	Unchecked	Unchecked	Unchecked	Unchecked		Unchecked	Unchecked	Unchecked	Unchecked	Checked	Unchecked	Unchecked	Unchecked		Unchecked	Checked	Unchecked	Unchecked	Unchecked	Unchecked	Unchecked	Unchecked
317	2022-04-16	Female | Nữ	50	Farmer | Nông dân		Secondary school | Cấp II	Married | Kết hôn		0-10 kilometers	No | Chưa từng
318	2022-04-16	Female | Nữ	53	Farmer | Nông dân		Secondary school | Cấp II	Married | Kết hôn		0-10 kilometers	No | Chưa từng
319	2022-04-16	Female | Nữ	49	Farmer | Nông dân		Secondary school | Cấp II	Married | Kết hôn		0-10 kilometers	No | Chưa từng
320	2022-04-18	Female | Nữ	46	Worker | Công nhân		Secondary school | Cấp II	Married | Kết hôn		0-10 kilometers	No | Chưa từng
321	2022-04-16	Male | Nam	50	Farmer | Nông dân		Secondary school | Cấp II	Married | Kết hôn		0-10 kilometers	No | Chưa từng
322	2022-04-16	Male | Nam	54	Cadre, government, civil servant | Công chức		University or higher | TC/CĐ/Đại học hoặc cao hơn	Married | Kết hôn		0-10 kilometers	Yes, as a disease in both humans & livestock | Có nó là bệnh trên người và động vật	Unchecked	Checked	Unchecked	Unchecked	Unchecked	Unchecked		Very serious | Rất nghiêm trọng	Very serious | Rất nghiêm trọng	Unchecked	Unchecked	Unchecked	Unchecked	Checked	Checked	Checked	Unchecked	Unchecked	Unchecked	Unchecked		Unchecked	Unchecked	Unchecked	Unchecked	Checked	Unchecked	Unchecked	Unchecked		Unchecked	Checked	Unchecked	Unchecked	Unchecked	Unchecked	Unchecked	Unchecked	do an rau song
323	2022-04-16	Male | Nam	51	Other | Khác	lam moc	Secondary school | Cấp II	Married | Kết hôn		0-10 kilometers	No | Chưa từng
324	2022-04-16	Male | Nam	44	Other | Khác	lai xe	Secondary school | Cấp II	Married | Kết hôn		0-10 kilometers	Yes, as a disease in both humans & livestock | Có nó là bệnh trên người và động vật	Unchecked	Unchecked	Unchecked	Unchecked	Unchecked	Checked		Somewhat serious | Nghiêm trọng	Somewhat serious | Nghiêm trọng	Unchecked	Unchecked	Unchecked	Unchecked	Unchecked	Checked	Unchecked	Unchecked	Unchecked	Unchecked	Unchecked		Unchecked	Unchecked	Unchecked	Unchecked	Unchecked	Unchecked	Unchecked	Checked		Unchecked	Unchecked	Unchecked	Unchecked	Unchecked	Unchecked	Unchecked	Checked
325	2022-04-17	Female | Nữ	56	Farmer | Nông dân		High school | Cấp III	Married | Kết hôn		0-10 kilometers	No | Chưa từng
326	2022-04-18	Male | Nam	46	Farmer | Nông dân		High school | Cấp III	Married | Kết hôn		0-10 kilometers	No | Chưa từng
327	2022-04-16	Female | Nữ	45	Farmer | Nông dân		Secondary school | Cấp II	Married | Kết hôn		0-10 kilometers	No | Chưa từng
328	2022-04-17	Male | Nam	38	Worker | Công nhân		High school | Cấp III	Married | Kết hôn		0-10 kilometers	No | Chưa từng
329	2022-04-16	Male | Nam	32	Other | Khác	buon ban	University or higher | TC/CĐ/Đại học hoặc cao hơn	Married | Kết hôn		0-10 kilometers	No | Chưa từng
330	2022-04-16	Female | Nữ	36	Farmer | Nông dân		Secondary school | Cấp II	Married | Kết hôn		0-10 kilometers	No | Chưa từng
331	2022-04-17	Male | Nam	66	Farmer | Nông dân		Secondary school | Cấp II	Married | Kết hôn		0-10 kilometers	No | Chưa từng
332	2022-04-18	Male | Nam	43	Cadre, government, civil servant | Công chức		High school | Cấp III	Married | Kết hôn		0-10 kilometers	Yes, as a human disease | Có nó là bệnh trên người	Unchecked	Checked	Unchecked	Unchecked	Unchecked	Unchecked		Somewhat serious | Nghiêm trọng	Somewhat serious | Nghiêm trọng	Checked	Unchecked	Checked	Unchecked	Checked	Checked	Unchecked	Unchecked	Unchecked	Unchecked	Unchecked		Unchecked	Unchecked	Unchecked	Unchecked	Checked	Unchecked	Unchecked	Unchecked		Unchecked	Checked	Unchecked	Unchecked	Unchecked	Unchecked	Unchecked	Unchecked
333	2022-04-18	Male | Nam	66	Farmer | Nông dân		High school | Cấp III	Married | Kết hôn		0-10 kilometers	No | Chưa từng
334	2022-04-18	Female | Nữ	51	Farmer | Nông dân		Secondary school | Cấp II	Married | Kết hôn		0-10 kilometers	No | Chưa từng
335	2022-04-16	Female | Nữ	51	Farmer | Nông dân		Secondary school | Cấp II	Married | Kết hôn		0-10 kilometers	No | Chưa từng
336	2022-04-16	Female | Nữ	44	Farmer | Nông dân		Secondary school | Cấp II	Married | Kết hôn		0-10 kilometers	No | Chưa từng
337	2022-04-16	Female | Nữ	33	Farmer | Nông dân		Secondary school | Cấp II	Married | Kết hôn		0-10 kilometers	No | Chưa từng
338	2022-04-16	Female | Nữ	70	Farmer | Nông dân		Secondary school | Cấp II	Married | Kết hôn		0-10 kilometers	No | Chưa từng
339	2022-04-16	Female | Nữ	71	Farmer | Nông dân		Secondary school | Cấp II	Married | Kết hôn		0-10 kilometers	No | Chưa từng
340	2022-04-18	Female | Nữ	60	Farmer | Nông dân		Secondary school | Cấp II	Married | Kết hôn		0-10 kilometers	No | Chưa từng
341	2022-04-18	Female | Nữ	50	Farmer | Nông dân		Secondary school | Cấp II	Married | Kết hôn		0-10 kilometers	No | Chưa từng
342	2022-04-17	Male | Nam	64	Farmer | Nông dân		Secondary school | Cấp II	Married | Kết hôn		0-10 kilometers	No | Chưa từng
343	2022-04-17	Male | Nam	54	Farmer | Nông dân		High school | Cấp III	Married | Kết hôn		0-10 kilometers	No | Chưa từng
344	2022-04-17	Male | Nam	56	Farmer | Nông dân		Secondary school | Cấp II	Married | Kết hôn		0-10 kilometers	Yes, as a disease in livestock | Có nó là bệnh trên động vật	Unchecked	Unchecked	Unchecked	Unchecked	Unchecked	Checked		Somewhat serious | Nghiêm trọng	Somewhat serious | Nghiêm trọng	Unchecked	Unchecked	Unchecked	Unchecked	Unchecked	Unchecked	Unchecked	Unchecked	Unchecked	Unchecked	Checked		Unchecked	Unchecked	Unchecked	Unchecked	Unchecked	Unchecked	Unchecked	Checked		Unchecked	Checked	Unchecked	Unchecked	Unchecked	Unchecked	Unchecked	Unchecked
345	2022-04-17	Male | Nam	41	Farmer | Nông dân		Primary school | Cấp I	Married | Kết hôn		0-10 kilometers	Yes, as a human disease | Có nó là bệnh trên người	Unchecked	Checked	Unchecked	Unchecked	Unchecked	Unchecked		Somewhat serious | Nghiêm trọng	Somewhat serious | Nghiêm trọng	Checked	Unchecked	Checked	Unchecked	Checked	Unchecked	Unchecked	Unchecked	Unchecked	Unchecked	Unchecked		Unchecked	Unchecked	Unchecked	Unchecked	Checked	Unchecked	Unchecked	Unchecked		Unchecked	Checked	Unchecked	Unchecked	Unchecked	Unchecked	Unchecked	Unchecked
346	2022-04-18	Male | Nam	52	Other | Khác	o nha vi khong di lai duoc	Did not go to school | Mù chữ (Không đi học)	Married | Kết hôn		0-10 kilometers	No | Chưa từng
347	2022-04-18	Female | Nữ	43	Farmer | Nông dân		High school | Cấp III	Married | Kết hôn		0-10 kilometers	No | Chưa từng
348	2022-04-17	Female | Nữ	28	Farmer | Nông dân		Secondary school | Cấp II	Married | Kết hôn		0-10 kilometers	No | Chưa từng
349	2022-04-18	Male | Nam	32	Farmer | Nông dân		High school | Cấp III	Single | Độc thân		0-10 kilometers	No | Chưa từng
350	2022-04-17	Male | Nam	39	Worker | Công nhân		University or higher | TC/CĐ/Đại học hoặc cao hơn	Married | Kết hôn		0-10 kilometers	No | Chưa từng
351	2022-04-19	Female | Nữ	55	Farmer | Nông dân		Secondary school | Cấp II	Married | Kết hôn		0-10 kilometers	No | Chưa từng
352	2022-04-18	Male | Nam	62	Farmer | Nông dân		Secondary school | Cấp II	Married | Kết hôn		0-10 kilometers	Yes, as a disease in both humans & livestock | Có nó là bệnh trên người và động vật	Unchecked	Checked	Unchecked	Unchecked	Unchecked	Unchecked		Somewhat serious | Nghiêm trọng	Somewhat serious | Nghiêm trọng	Unchecked	Unchecked	Unchecked	Unchecked	Unchecked	Unchecked	Unchecked	Unchecked	Unchecked	Unchecked	Checked		Unchecked	Unchecked	Unchecked	Checked	Unchecked	Unchecked	Unchecked	Unchecked		Checked	Checked	Unchecked	Unchecked	Unchecked	Unchecked	Unchecked	Unchecked
353	2022-04-19	Female | Nữ	39	Cadre, government, civil servant | Công chức		University or higher | TC/CĐ/Đại học hoặc cao hơn	Married | Kết hôn		0-10 kilometers	No | Chưa từng
354	2022-04-18	Male | Nam	41	Worker | Công nhân		Secondary school | Cấp II	Married | Kết hôn		0-10 kilometers	No | Chưa từng
355	2022-04-18	Male | Nam	48	Farmer | Nông dân		Secondary school | Cấp II	Married | Kết hôn		0-10 kilometers	No | Chưa từng
356	2022-04-18	Male | Nam	58	Farmer | Nông dân		Secondary school | Cấp II	Married | Kết hôn		0-10 kilometers	No | Chưa từng
357	2022-04-19	Male | Nam	60	Farmer | Nông dân		High school | Cấp III	Married | Kết hôn		0-10 kilometers	No | Chưa từng
358	2022-04-19	Female | Nữ	80	Other | Khác	nghi ngoi	Secondary school | Cấp II	Married | Kết hôn		0-10 kilometers	No | Chưa từng
359	2022-04-19	Male | Nam	22	Worker | Công nhân		High school | Cấp III	Single | Độc thân		0-10 kilometers	No | Chưa từng
360	2022-04-19	Male | Nam	55	Farmer | Nông dân		Secondary school | Cấp II	Married | Kết hôn		0-10 kilometers	No | Chưa từng
361	2022-04-19	Male | Nam	53	Farmer | Nông dân		High school | Cấp III	Married | Kết hôn		0-10 kilometers	No | Chưa từng
362	2022-04-19	Male | Nam	51	Farmer | Nông dân		Secondary school | Cấp II	Married | Kết hôn		0-10 kilometers	No | Chưa từng
363	2022-04-18	Male | Nam	58	Farmer | Nông dân		Secondary school | Cấp II	Married | Kết hôn		0-10 kilometers	No | Chưa từng
364	2022-04-18	Female | Nữ	63	Farmer | Nông dân		Secondary school | Cấp II	Married | Kết hôn		0-10 kilometers	No | Chưa từng
365	2022-04-18	Male | Nam	53	Farmer | Nông dân		Secondary school | Cấp II	Married | Kết hôn		0-10 kilometers	No | Chưa từng
366	2022-04-18	Female | Nữ	49	Farmer | Nông dân		Secondary school | Cấp II	Married | Kết hôn		0-10 kilometers	No | Chưa từng
367	2022-04-18	Female | Nữ	64	Farmer | Nông dân		Secondary school | Cấp II	Married | Kết hôn		0-10 kilometers	No | Chưa từng
368	2022-04-18	Male | Nam	63	Farmer | Nông dân		Secondary school | Cấp II	Married | Kết hôn		0-10 kilometers	No | Chưa từng
369	2022-04-18	Female | Nữ	57	Farmer | Nông dân		Secondary school | Cấp II	Married | Kết hôn		0-10 kilometers	No | Chưa từng
370	2022-04-19	Female | Nữ	28	Worker | Công nhân		High school | Cấp III	Married | Kết hôn		0-10 kilometers	No | Chưa từng
371	2022-04-19	Female | Nữ	36	Farmer | Nông dân		High school | Cấp III	Married | Kết hôn		0-10 kilometers	Yes, as a human disease | Có nó là bệnh trên người	Unchecked	Checked	Unchecked	Unchecked	Unchecked	Unchecked		Somewhat serious | Nghiêm trọng	Somewhat serious | Nghiêm trọng	Unchecked	Unchecked	Unchecked	Unchecked	Checked	Unchecked	Unchecked	Unchecked	Unchecked	Unchecked	Unchecked		Unchecked	Unchecked	Unchecked	Unchecked	Checked	Unchecked	Unchecked	Unchecked		Unchecked	Checked	Unchecked	Unchecked	Unchecked	Unchecked	Unchecked	Unchecked
372	2022-04-18	Female | Nữ	37	Farmer | Nông dân		High school | Cấp III	Married | Kết hôn		0-10 kilometers	Yes, as a disease in both humans & livestock | Có nó là bệnh trên người và động vật	Unchecked	Checked	Unchecked	Unchecked	Unchecked	Unchecked		Somewhat serious | Nghiêm trọng	Somewhat serious | Nghiêm trọng	Unchecked	Unchecked	Unchecked	Unchecked	Checked	Unchecked	Unchecked	Unchecked	Unchecked	Unchecked	Unchecked		Unchecked	Unchecked	Unchecked	Unchecked	Checked	Unchecked	Unchecked	Unchecked		Unchecked	Checked	Unchecked	Unchecked	Unchecked	Unchecked	Unchecked	Unchecked
373	2022-04-19	Female | Nữ	28	Farmer | Nông dân		High school | Cấp III	Married | Kết hôn		0-10 kilometers	No | Chưa từng
374	2022-04-19	Female | Nữ	54	Farmer | Nông dân		Secondary school | Cấp II	Married | Kết hôn		0-10 kilometers	No | Chưa từng
375	2022-04-19	Female | Nữ	30	Worker | Công nhân		High school | Cấp III	Married | Kết hôn		0-10 kilometers	Yes, as a disease in both humans & livestock | Có nó là bệnh trên người và động vật	Unchecked	Checked	Unchecked	Unchecked	Unchecked	Unchecked		Somewhat serious | Nghiêm trọng	Somewhat serious | Nghiêm trọng	Checked	Unchecked	Unchecked	Unchecked	Checked	Checked	Unchecked	Unchecked	Unchecked	Unchecked	Unchecked		Unchecked	Unchecked	Unchecked	Unchecked	Checked	Unchecked	Unchecked	Unchecked		Unchecked	Checked	Unchecked	Unchecked	Unchecked	Unchecked	Unchecked	Unchecked
376	2022-04-19	Male | Nam	40	Worker | Công nhân		High school | Cấp III	Married | Kết hôn		0-10 kilometers	No | Chưa từng
377	2022-04-19	Female | Nữ	34	Farmer | Nông dân		Secondary school | Cấp II	Married | Kết hôn		0-10 kilometers	No | Chưa từng
378	2022-04-19	Male | Nam	43	Farmer | Nông dân		High school | Cấp III	Married | Kết hôn		0-10 kilometers	Yes, as a disease in both humans & livestock | Có nó là bệnh trên người và động vật	Unchecked	Checked	Unchecked	Unchecked	Unchecked	Unchecked		Somewhat serious | Nghiêm trọng	Somewhat serious | Nghiêm trọng	Unchecked	Unchecked	Unchecked	Unchecked	Checked	Unchecked	Unchecked	Unchecked	Unchecked	Unchecked	Unchecked		Unchecked	Unchecked	Unchecked	Unchecked	Checked	Unchecked	Unchecked	Unchecked		Unchecked	Checked	Unchecked	Unchecked	Unchecked	Unchecked	Unchecked	Unchecked
379	2022-04-19	Female | Nữ	41	Farmer | Nông dân		Secondary school | Cấp II	Single | Độc thân		0-10 kilometers	No | Chưa từng
380	2022-04-19	Male | Nam	37	Other | Khác	quan an	High school | Cấp III	Married | Kết hôn		0-10 kilometers	Yes, as a disease in both humans & livestock | Có nó là bệnh trên người và động vật	Unchecked	Checked	Unchecked	Unchecked	Unchecked	Unchecked		Somewhat serious | Nghiêm trọng	Somewhat serious | Nghiêm trọng	Unchecked	Unchecked	Unchecked	Unchecked	Checked	Unchecked	Unchecked	Unchecked	Unchecked	Unchecked	Unchecked		Unchecked	Unchecked	Unchecked	Unchecked	Checked	Unchecked	Unchecked	Unchecked		Unchecked	Checked	Unchecked	Unchecked	Unchecked	Unchecked	Unchecked	Unchecked
381	2022-04-18	Male | Nam	55	Farmer | Nông dân		Secondary school | Cấp II	Married | Kết hôn		0-10 kilometers	No | Chưa từng
382	2022-04-19	Male | Nam	50	Farmer | Nông dân		Secondary school | Cấp II	Married | Kết hôn		0-10 kilometers	No | Chưa từng
383	2022-04-19	Female | Nữ	51	Farmer | Nông dân		Secondary school | Cấp II	Married | Kết hôn		0-10 kilometers	No | Chưa từng
384	2022-04-19	Male | Nam	68	Farmer | Nông dân		Secondary school | Cấp II	Married | Kết hôn		0-10 kilometers	No | Chưa từng
385	2022-04-19	Female | Nữ	55	Farmer | Nông dân		Secondary school | Cấp II	Married | Kết hôn		0-10 kilometers	No | Chưa từng
386	2022-04-19	Female | Nữ	42	Farmer | Nông dân		High school | Cấp III	Married | Kết hôn		0-10 kilometers	No | Chưa từng
387	2022-04-19	Male | Nam	31	Worker | Công nhân		High school | Cấp III	Married | Kết hôn		0-10 kilometers	No | Chưa từng
388	2022-04-19	Male | Nam	52	Farmer | Nông dân		Primary school | Cấp I	Married | Kết hôn		0-10 kilometers	Yes, as a disease in both humans & livestock | Có nó là bệnh trên người và động vật	Unchecked	Checked	Unchecked	Unchecked	Unchecked	Unchecked		Somewhat serious | Nghiêm trọng	Somewhat serious | Nghiêm trọng	Unchecked	Unchecked	Unchecked	Unchecked	Checked	Unchecked	Unchecked	Unchecked	Unchecked	Unchecked	Unchecked		Unchecked	Unchecked	Unchecked	Unchecked	Checked	Unchecked	Unchecked	Unchecked		Unchecked	Checked	Unchecked	Unchecked	Unchecked	Unchecked	Unchecked	Unchecked
389	2022-04-19	Female | Nữ	66	Farmer | Nông dân		Secondary school | Cấp II	Married | Kết hôn		0-10 kilometers	No | Chưa từng
390	2022-04-19	Female | Nữ	49	Farmer | Nông dân		Secondary school | Cấp II	Married | Kết hôn		0-10 kilometers	No | Chưa từng
391	2022-04-19	Male | Nam	17	Other | Khác		High school | Cấp III	Single | Độc thân		0-10 kilometers	No | Chưa từng
392	2022-04-19	Male | Nam	39	Worker | Công nhân	tho xay	Secondary school | Cấp II	Married | Kết hôn		0-10 kilometers	No | Chưa từng
393	2022-04-19	Male | Nam	67	Farmer | Nông dân		Secondary school | Cấp II	Married | Kết hôn		0-10 kilometers	No | Chưa từng
394	2022-04-19	Female | Nữ	57	Farmer | Nông dân		Secondary school | Cấp II	Married | Kết hôn		0-10 kilometers	No | Chưa từng
395	2022-04-19	Male | Nam	66	Farmer | Nông dân		High school | Cấp III	Married | Kết hôn		0-10 kilometers	Yes, as a disease in both humans & livestock | Có nó là bệnh trên người và động vật	Unchecked	Checked	Unchecked	Unchecked	Unchecked	Unchecked		Somewhat serious | Nghiêm trọng	Somewhat serious | Nghiêm trọng	Unchecked	Unchecked	Unchecked	Unchecked	Checked	Unchecked	Unchecked	Unchecked	Unchecked	Unchecked	Unchecked		Unchecked	Unchecked	Unchecked	Unchecked	Checked	Unchecked	Unchecked	Unchecked		Unchecked	Checked	Unchecked	Unchecked	Unchecked	Unchecked	Unchecked	Unchecked
396	2022-04-18	Male | Nam	55	Farmer | Nông dân		Secondary school | Cấp II	Married | Kết hôn		0-10 kilometers	No | Chưa từng
397	2022-04-19	Female | Nữ	67	Farmer | Nông dân		Secondary school | Cấp II	Married | Kết hôn		0-10 kilometers	Yes, as a disease in both humans & livestock | Có nó là bệnh trên người và động vật	Unchecked	Unchecked	Unchecked	Unchecked	Unchecked	Checked		Somewhat serious | Nghiêm trọng	Somewhat serious | Nghiêm trọng	Unchecked	Unchecked	Unchecked	Unchecked	Checked	Unchecked	Unchecked	Unchecked	Unchecked	Unchecked	Unchecked		Unchecked	Unchecked	Unchecked	Unchecked	Checked	Unchecked	Unchecked	Unchecked		Unchecked	Checked	Unchecked	Unchecked	Unchecked	Unchecked	Unchecked	Unchecked
398	2022-04-19	Male | Nam	58	Farmer | Nông dân		Secondary school | Cấp II	Married | Kết hôn		0-10 kilometers	Yes, as a disease in both humans & livestock | Có nó là bệnh trên người và động vật	Unchecked	Checked	Unchecked	Unchecked	Unchecked	Unchecked		Somewhat serious | Nghiêm trọng	Somewhat serious | Nghiêm trọng	Unchecked	Unchecked	Unchecked	Unchecked	Checked	Unchecked	Unchecked	Unchecked	Unchecked	Unchecked	Unchecked		Unchecked	Unchecked	Unchecked	Unchecked	Checked	Unchecked	Unchecked	Unchecked		Unchecked	Checked	Unchecked	Unchecked	Unchecked	Unchecked	Unchecked	Unchecked
399	2022-04-19	Female | Nữ	42	Farmer | Nông dân		High school | Cấp III	Married | Kết hôn		0-10 kilometers	No | Chưa từng
400	2022-04-25	Female | Nữ	58	Farmer | Nông dân		Secondary school | Cấp II	Married | Kết hôn		0-10 kilometers	No | Chưa từng
401	2022-04-25	Female | Nữ	56	Other | Khác	nghi huu	University or higher | TC/CĐ/Đại học hoặc cao hơn	Married | Kết hôn		0-10 kilometers	Yes, as a disease in both humans & livestock | Có nó là bệnh trên người và động vật	Unchecked	Checked	Unchecked	Unchecked	Unchecked	Unchecked		Somewhat serious | Nghiêm trọng	Somewhat serious | Nghiêm trọng	Unchecked	Unchecked	Unchecked	Unchecked	Checked	Unchecked	Unchecked	Unchecked	Unchecked	Unchecked	Unchecked		Unchecked	Unchecked	Unchecked	Unchecked	Checked	Unchecked	Unchecked	Unchecked		Unchecked	Checked	Unchecked	Unchecked	Unchecked	Unchecked	Unchecked	Unchecked
402	2022-04-25	Female | Nữ	68	Worker | Công nhân		Secondary school | Cấp II	Married | Kết hôn		0-10 kilometers	No | Chưa từng
403	2022-04-25	Female | Nữ	56	Farmer | Nông dân		Secondary school | Cấp II	Married | Kết hôn		0-10 kilometers	No | Chưa từng
404	2022-04-25	Male | Nam	52	Farmer | Nông dân		Secondary school | Cấp II	Married | Kết hôn		0-10 kilometers	No | Chưa từng
405	2022-04-25	Female | Nữ	63	Farmer | Nông dân		Primary school | Cấp I	Married | Kết hôn		0-10 kilometers	No | Chưa từng
406	2022-04-25	Male | Nam	58	Farmer | Nông dân		Secondary school | Cấp II	Married | Kết hôn		0-10 kilometers	No | Chưa từng
407	2022-04-25	Female | Nữ	44	Farmer | Nông dân		Secondary school | Cấp II	Married | Kết hôn		0-10 kilometers	Yes, as a disease in both humans & livestock | Có nó là bệnh trên người và động vật	Unchecked	Checked	Unchecked	Unchecked	Unchecked	Unchecked		Somewhat serious | Nghiêm trọng	Somewhat serious | Nghiêm trọng	Unchecked	Unchecked	Unchecked	Unchecked	Checked	Checked	Checked	Unchecked	Unchecked	Unchecked	Unchecked		Unchecked	Unchecked	Unchecked	Unchecked	Checked	Unchecked	Unchecked	Unchecked		Unchecked	Checked	Unchecked	Unchecked	Unchecked	Unchecked	Unchecked	Unchecked
408	2022-04-25	Male | Nam	46	Farmer | Nông dân		Secondary school | Cấp II	Married | Kết hôn		0-10 kilometers	No | Chưa từng
409	2022-04-25	Female | Nữ	52	Farmer | Nông dân		Secondary school | Cấp II	Married | Kết hôn		0-10 kilometers	No | Chưa từng
410	2022-04-25	Male | Nam	60	Farmer | Nông dân		Secondary school | Cấp II	Married | Kết hôn		0-10 kilometers	No | Chưa từng
411	2022-04-26	Male | Nam	17	Other | Khác		High school | Cấp III	Single | Độc thân		0-10 kilometers	No | Chưa từng
412	2022-04-26	Female | Nữ	28	Farmer | Nông dân		Secondary school | Cấp II	Married | Kết hôn		0-10 kilometers	No | Chưa từng
413	2022-04-25	Female | Nữ	62	Farmer | Nông dân		Secondary school | Cấp II	Married | Kết hôn		0-10 kilometers	No | Chưa từng
414	2022-04-25	Female | Nữ	38	Farmer | Nông dân		Secondary school | Cấp II	Married | Kết hôn		0-10 kilometers	No | Chưa từng
415	2022-04-25	Male | Nam	54	Farmer | Nông dân		Primary school | Cấp I	Married | Kết hôn		0-10 kilometers	No | Chưa từng
416	2022-04-25	Male | Nam	39	Farmer | Nông dân		High school | Cấp III	Married | Kết hôn		0-10 kilometers	No | Chưa từng
417	2022-04-26	Female | Nữ	40	Farmer | Nông dân		Primary school | Cấp I	Married | Kết hôn		0-10 kilometers	No | Chưa từng
418	2022-04-26	Female | Nữ	63	Farmer | Nông dân		Secondary school | Cấp II	Married | Kết hôn		0-10 kilometers	No | Chưa từng
419	2022-04-23	Male | Nam	63	Farmer | Nông dân		Secondary school | Cấp II	Married | Kết hôn		0-10 kilometers	No | Chưa từng
420	2022-04-23	Male | Nam	49	Farmer | Nông dân		Secondary school | Cấp II	Married | Kết hôn		0-10 kilometers	No | Chưa từng
421	2022-04-23	Male | Nam	68	Farmer | Nông dân		High school | Cấp III	Married | Kết hôn		0-10 kilometers	No | Chưa từng
422	2022-04-23	Male | Nam	70	Farmer | Nông dân		Secondary school | Cấp II	Married | Kết hôn		0-10 kilometers	No | Chưa từng
423	2022-04-23	Female | Nữ	58	Farmer | Nông dân		Secondary school | Cấp II	Married | Kết hôn		0-10 kilometers	No | Chưa từng
424	2022-04-23	Male | Nam	58	Farmer | Nông dân		High school | Cấp III	Married | Kết hôn		0-10 kilometers	No | Chưa từng
425	2022-04-23	Male | Nam	73	Farmer | Nông dân		Secondary school | Cấp II	Married | Kết hôn		0-10 kilometers	No | Chưa từng
426	2022-04-23	Male | Nam	55	Farmer | Nông dân		High school | Cấp III	Married | Kết hôn		0-10 kilometers	No | Chưa từng
427	2022-04-23	Male | Nam	67	Farmer | Nông dân		Secondary school | Cấp II	Married | Kết hôn		0-10 kilometers	No | Chưa từng
428	2022-04-22	Female | Nữ	52	Farmer | Nông dân		Secondary school | Cấp II	Married | Kết hôn		0-10 kilometers	Yes, as a human disease | Có nó là bệnh trên người	Unchecked	Checked	Unchecked	Unchecked	Unchecked	Unchecked		Somewhat serious | Nghiêm trọng	Somewhat serious | Nghiêm trọng	Unchecked	Unchecked	Unchecked	Unchecked	Unchecked	Checked	Checked	Unchecked	Unchecked	Unchecked	Unchecked		Unchecked	Unchecked	Unchecked	Unchecked	Checked	Unchecked	Unchecked	Unchecked		Unchecked	Checked	Unchecked	Unchecked	Checked	Unchecked	Unchecked	Unchecked
429	2022-04-22	Female | Nữ	73	Worker | Công nhân		Secondary school | Cấp II	Married | Kết hôn		0-10 kilometers	No | Chưa từng
430	2022-04-22	Female | Nữ	75	Farmer | Nông dân		Secondary school | Cấp II	Married | Kết hôn		0-10 kilometers	No | Chưa từng
431	2022-04-22	Female | Nữ	19	Farmer | Nông dân		High school | Cấp III	Married | Kết hôn		0-10 kilometers	No | Chưa từng
432	2022-04-22	Male | Nam	27	Farmer | Nông dân		Secondary school | Cấp II	Married | Kết hôn		0-10 kilometers	Yes, as a disease in both humans & livestock | Có nó là bệnh trên người và động vật	Unchecked	Checked	Unchecked	Unchecked	Unchecked	Unchecked		Somewhat serious | Nghiêm trọng	Somewhat serious | Nghiêm trọng	Checked	Unchecked	Unchecked	Unchecked	Checked	Checked	Unchecked	Unchecked	Unchecked	Unchecked	Unchecked		Unchecked	Unchecked	Unchecked	Unchecked	Checked	Unchecked	Unchecked	Unchecked		Unchecked	Checked	Unchecked	Unchecked	Unchecked	Unchecked	Unchecked	Unchecked
433	2022-04-22	Male | Nam	56	Farmer | Nông dân		High school | Cấp III	Married | Kết hôn		0-10 kilometers	No | Chưa từng
434	2022-04-22	Male | Nam	52	Farmer | Nông dân		Secondary school | Cấp II	Married | Kết hôn		0-10 kilometers	No | Chưa từng
435	2022-04-22	Male | Nam	54	Farmer | Nông dân		Secondary school | Cấp II	Married | Kết hôn		0-10 kilometers	No | Chưa từng
436	2022-04-25	Male | Nam	46	Farmer | Nông dân		High school | Cấp III	Married | Kết hôn		0-10 kilometers	No | Chưa từng
437	2022-04-23	Female | Nữ	37	Farmer | Nông dân		High school | Cấp III	Married | Kết hôn		0-10 kilometers	Yes, as a disease in both humans & livestock | Có nó là bệnh trên người và động vật	Unchecked	Checked	Unchecked	Unchecked	Unchecked	Unchecked		Somewhat serious | Nghiêm trọng	Somewhat serious | Nghiêm trọng	Unchecked	Unchecked	Unchecked	Checked	Unchecked	Unchecked	Unchecked	Unchecked	Unchecked	Unchecked	Unchecked		Unchecked	Unchecked	Unchecked	Unchecked	Checked	Unchecked	Unchecked	Unchecked		Unchecked	Unchecked	Unchecked	Unchecked	Unchecked	Unchecked	Unchecked	Checked
438	2022-04-23	Female | Nữ	32	Farmer | Nông dân		Secondary school | Cấp II	Married | Kết hôn		11-20 kilometers	No | Chưa từng
439	2022-04-22	Female | Nữ	37	Farmer | Nông dân		High school | Cấp III	Married | Kết hôn		0-10 kilometers	No | Chưa từng
440	2022-04-25	Female | Nữ	66	Farmer | Nông dân		Secondary school | Cấp II	Married | Kết hôn		0-10 kilometers	No | Chưa từng
441	2022-04-23	Male | Nam	42	Farmer | Nông dân		High school | Cấp III	Married | Kết hôn		0-10 kilometers	No | Chưa từng
442	2022-04-23	Male | Nam	42	Farmer | Nông dân		Secondary school | Cấp II	Married | Kết hôn		0-10 kilometers	No | Chưa từng
443	2022-04-23	Male | Nam	34	Farmer | Nông dân		Secondary school | Cấp II	Married | Kết hôn		0-10 kilometers	No | Chưa từng
444	2022-04-23	Female | Nữ	64	Farmer | Nông dân		Secondary school | Cấp II	Married | Kết hôn		0-10 kilometers	No | Chưa từng
445	2022-04-22	Female | Nữ	27	Farmer | Nông dân		Secondary school | Cấp II	Married | Kết hôn		0-10 kilometers	No | Chưa từng
446	2022-04-22	Male | Nam	46	Farmer | Nông dân		Secondary school | Cấp II	Married | Kết hôn		0-10 kilometers	No | Chưa từng
447	2022-04-22	Male | Nam	36	Farmer | Nông dân		High school | Cấp III	Married | Kết hôn		0-10 kilometers	No | Chưa từng
448	2022-04-25	Male | Nam	71	Farmer | Nông dân		Secondary school | Cấp II	Married | Kết hôn		0-10 kilometers	No | Chưa từng
449	2022-04-23	Male | Nam	61	Farmer | Nông dân		Secondary school | Cấp II	Married | Kết hôn		0-10 kilometers	No | Chưa từng
450	2022-04-23	Male | Nam	32	Cadre, government, civil servant | Công chức		Secondary school | Cấp II	Married | Kết hôn		0-10 kilometers	No | Chưa từng
451	2022-04-23	Female | Nữ	30	Worker | Công nhân		High school | Cấp III	Married | Kết hôn		0-10 kilometers	No | Chưa từng
452	2022-04-25	Female | Nữ	63	Farmer | Nông dân		Secondary school | Cấp II	Married | Kết hôn		0-10 kilometers	No | Chưa từng
453	2022-04-23	Female | Nữ	38	Farmer | Nông dân		Primary school | Cấp I	Married | Kết hôn		0-10 kilometers	No | Chưa từng
454	2022-04-22	Female | Nữ	39	Farmer | Nông dân		Secondary school | Cấp II	Married | Kết hôn		0-10 kilometers	No | Chưa từng
455	2022-04-25	Male | Nam	58	Farmer | Nông dân		High school | Cấp III	Married | Kết hôn		0-10 kilometers	No | Chưa từng
456	2022-04-25	Male | Nam	58	Farmer | Nông dân		Secondary school | Cấp II	Married | Kết hôn		0-10 kilometers	No | Chưa từng
457	2022-04-23	Female | Nữ	63	Farmer | Nông dân		Secondary school | Cấp II	Married | Kết hôn		0-10 kilometers	No | Chưa từng
458	2022-04-25	Female | Nữ	59	Farmer | Nông dân		Secondary school | Cấp II	Married | Kết hôn		0-10 kilometers	No | Chưa từng
459	2022-04-23	Female | Nữ	19	Farmer | Nông dân		High school | Cấp III	Married | Kết hôn		0-10 kilometers	No | Chưa từng
460	2022-04-23	Male | Nam	52	Farmer | Nông dân		High school | Cấp III	Married | Kết hôn		0-10 kilometers	No | Chưa từng
461	2022-04-23	Male | Nam	62	Farmer | Nông dân		Secondary school | Cấp II	Married | Kết hôn		0-10 kilometers	No | Chưa từng
462	2022-04-23	Female | Nữ	46	Farmer | Nông dân		Secondary school | Cấp II	Married | Kết hôn		0-10 kilometers	No | Chưa từng
463	2022-04-23	Male | Nam	70	Farmer | Nông dân		Secondary school | Cấp II	Married | Kết hôn		0-10 kilometers	No | Chưa từng
464	2022-04-23	Female | Nữ	50	Farmer | Nông dân		Secondary school | Cấp II	Married | Kết hôn		0-10 kilometers	No | Chưa từng
465	2022-04-23	Male | Nam	70	Farmer | Nông dân		Secondary school | Cấp II	Married | Kết hôn		0-10 kilometers	No | Chưa từng
466	2022-04-23	Female | Nữ	50	Farmer | Nông dân		High school | Cấp III	Married | Kết hôn		0-10 kilometers	Yes, as a disease in both humans & livestock | Có nó là bệnh trên người và động vật	Unchecked	Checked	Unchecked	Unchecked	Unchecked	Unchecked		Very serious | Rất nghiêm trọng	Very serious | Rất nghiêm trọng	Unchecked	Unchecked	Unchecked	Unchecked	Checked	Checked	Unchecked	Unchecked	Unchecked	Unchecked	Unchecked		Unchecked	Unchecked	Unchecked	Unchecked	Checked	Unchecked	Unchecked	Unchecked		Unchecked	Checked	Unchecked	Unchecked	Unchecked	Unchecked	Unchecked	Unchecked
467	2022-04-25	Female | Nữ	27	Farmer | Nông dân		University or higher | TC/CĐ/Đại học hoặc cao hơn	Single | Độc thân		0-10 kilometers	No | Chưa từng
468	2022-04-23	Male | Nam	57	Farmer | Nông dân		High school | Cấp III	Married | Kết hôn		0-10 kilometers	No | Chưa từng
469	2022-04-23	Male | Nam	47	Farmer | Nông dân		High school | Cấp III	Married | Kết hôn		0-10 kilometers	No | Chưa từng
470	2022-04-25	Female | Nữ	70	Farmer | Nông dân		Secondary school | Cấp II	Married | Kết hôn		0-10 kilometers	No | Chưa từng
471	2022-04-22	Male | Nam	51	Farmer | Nông dân		Secondary school | Cấp II	Married | Kết hôn		0-10 kilometers	No | Chưa từng
472	2022-04-23	Male | Nam	63	Farmer | Nông dân		Secondary school | Cấp II	Married | Kết hôn		0-10 kilometers	No | Chưa từng
473	2022-04-23	Male | Nam	56	Farmer | Nông dân		Secondary school | Cấp II	Married | Kết hôn		0-10 kilometers	No | Chưa từng
474	2022-04-23	Male | Nam	59	Farmer | Nông dân		Secondary school | Cấp II	Married | Kết hôn		0-10 kilometers	No | Chưa từng
475	2022-04-22	Male | Nam	54	Farmer | Nông dân		High school | Cấp III	Married | Kết hôn		0-10 kilometers	No | Chưa từng
476	2022-04-23	Male | Nam	51	Farmer | Nông dân		Secondary school | Cấp II	Married | Kết hôn		0-10 kilometers	No | Chưa từng
477	2022-04-23	Female | Nữ	32	Worker | Công nhân		Secondary school | Cấp II	Married | Kết hôn		0-10 kilometers	No | Chưa từng
478	2022-05-15	Female | Nữ	45	Farmer | Nông dân		Secondary school | Cấp II	Married | Kết hôn		0-10 kilometers	No | Chưa từng
479	2022-05-15	Female | Nữ	68	Farmer | Nông dân		Secondary school | Cấp II	Married | Kết hôn		0-10 kilometers	No | Chưa từng
480	2022-05-15	Male | Nam	58	Worker | Công nhân		High school | Cấp III	Married | Kết hôn		0-10 kilometers	No | Chưa từng
481	2022-05-15	Female | Nữ	33	Farmer | Nông dân		Secondary school | Cấp II	Married | Kết hôn		0-10 kilometers	No | Chưa từng
482	2022-05-15	Female | Nữ	30	Farmer | Nông dân		Secondary school | Cấp II	Married | Kết hôn		0-10 kilometers	No | Chưa từng
483	2022-05-15	Male | Nam	47	Farmer | Nông dân		Secondary school | Cấp II	Widowed | Góa vợ/chồng (hoặc ly hôn)		0-10 kilometers	No | Chưa từng
484	2022-05-15	Female | Nữ	56	Farmer | Nông dân		Secondary school | Cấp II	Married | Kết hôn		0-10 kilometers	No | Chưa từng
485	2022-05-15	Female | Nữ	44	Farmer | Nông dân		Secondary school | Cấp II	Married | Kết hôn		0-10 kilometers	No | Chưa từng
486	2022-05-06	Female | Nữ	49	Farmer | Nông dân		High school | Cấp III	Married | Kết hôn		0-10 kilometers	No | Chưa từng
487	2022-05-06	Female | Nữ	50	Farmer | Nông dân		Secondary school | Cấp II	Married | Kết hôn		0-10 kilometers	No | Chưa từng
488	2022-05-06	Male | Nam	60	Farmer | Nông dân		Secondary school | Cấp II	Married | Kết hôn		0-10 kilometers	No | Chưa từng
489	2022-05-06	Male | Nam	65	Farmer | Nông dân		Secondary school | Cấp II	Married | Kết hôn		0-10 kilometers	Yes, as a disease in both humans & livestock | Có nó là bệnh trên người và động vật	Unchecked	Checked	Unchecked	Unchecked	Unchecked	Unchecked		Somewhat serious | Nghiêm trọng	Somewhat serious | Nghiêm trọng	Unchecked	Unchecked	Unchecked	Unchecked	Unchecked	Unchecked	Unchecked	Unchecked	Unchecked	Unchecked	Checked		Unchecked	Unchecked	Unchecked	Unchecked	Checked	Unchecked	Unchecked	Unchecked		Unchecked	Checked	Unchecked	Unchecked	Unchecked	Unchecked	Unchecked	Unchecked
490	2022-05-06	Female | Nữ	51	Cadre, government, civil servant | Công chức		University or higher | TC/CĐ/Đại học hoặc cao hơn	Married | Kết hôn		0-10 kilometers	Yes, as a disease in both humans & livestock | Có nó là bệnh trên người và động vật	Unchecked	Checked	Unchecked	Unchecked	Unchecked	Unchecked		Very serious | Rất nghiêm trọng	Very serious | Rất nghiêm trọng	Unchecked	Unchecked	Unchecked	Unchecked	Unchecked	Unchecked	Unchecked	Unchecked	Unchecked	Checked	Unchecked	gay, da xanh	Unchecked	Unchecked	Unchecked	Unchecked	Checked	Unchecked	Unchecked	Unchecked		Unchecked	Checked	Unchecked	Unchecked	Unchecked	Unchecked	Unchecked	Unchecked	an khong hop ve sinh, an ray song
491	2022-05-13	Female | Nữ	53	Farmer | Nông dân		Secondary school | Cấp II	Married | Kết hôn		0-10 kilometers	No | Chưa từng
492	2022-05-13	Male | Nam	66	Farmer | Nông dân		Secondary school | Cấp II	Married | Kết hôn		0-10 kilometers	No | Chưa từng
493	2022-05-13	Male | Nam	44	Worker | Công nhân		High school | Cấp III	Married | Kết hôn		0-10 kilometers	No | Chưa từng
494	2022-05-06	Female | Nữ	59	Farmer | Nông dân		Secondary school | Cấp II	Married | Kết hôn		0-10 kilometers	No | Chưa từng
495	2022-05-06	Male | Nam	65	Farmer | Nông dân		Secondary school | Cấp II	Married | Kết hôn		0-10 kilometers	No | Chưa từng
496	2022-05-06	Male | Nam	59	Farmer | Nông dân		Secondary school | Cấp II	Married | Kết hôn		0-10 kilometers	Yes, as a disease in both humans & livestock | Có nó là bệnh trên người và động vật	Unchecked	Checked	Unchecked	Unchecked	Unchecked	Unchecked		Very serious | Rất nghiêm trọng	Very serious | Rất nghiêm trọng	Unchecked	Unchecked	Unchecked	Unchecked	Checked	Unchecked	Unchecked	Checked	Unchecked	Checked	Unchecked	gay yeu	Unchecked	Unchecked	Unchecked	Unchecked	Checked	Unchecked	Unchecked	Unchecked		Checked	Checked	Checked	Unchecked	Unchecked	Unchecked	Unchecked	Unchecked
497	2022-05-06	Female | Nữ	60	Farmer | Nông dân		Secondary school | Cấp II	Married | Kết hôn		0-10 kilometers	No | Chưa từng
498	2022-05-06	Male | Nam	47	Farmer | Nông dân		Secondary school | Cấp II	Married | Kết hôn		0-10 kilometers	No | Chưa từng
499	2022-05-06	Male | Nam	58	Farmer | Nông dân		Secondary school | Cấp II	Married | Kết hôn		0-10 kilometers	No | Chưa từng
500	2022-05-07	Female | Nữ	28	Farmer | Nông dân		High school | Cấp III	Married | Kết hôn		0-10 kilometers	No | Chưa từng
501	2022-05-06	Male | Nam	42	Farmer | Nông dân		High school | Cấp III	Married | Kết hôn		0-10 kilometers	Don't know | Tôi không biết	Unchecked	Checked	Unchecked	Unchecked	Unchecked	Unchecked		Don't know | Tôi không biết	Don't know | Tôi không biết	Unchecked	Unchecked	Unchecked	Unchecked	Unchecked	Unchecked	Unchecked	Unchecked	Unchecked	Unchecked	Checked		Unchecked	Unchecked	Unchecked	Unchecked	Unchecked	Unchecked	Unchecked	Checked		Unchecked	Unchecked	Unchecked	Unchecked	Unchecked	Unchecked	Unchecked	Checked
502	2022-05-07	Female | Nữ	62	Farmer | Nông dân		Secondary school | Cấp II	Widowed | Góa vợ/chồng (hoặc ly hôn)		0-10 kilometers	No | Chưa từng
503	2022-05-07	Male | Nam	43	Farmer | Nông dân		Secondary school | Cấp II	Married | Kết hôn		0-10 kilometers	No | Chưa từng
504	2022-05-07	Male | Nam	27	Farmer | Nông dân		Secondary school | Cấp II	Single | Độc thân		0-10 kilometers	No | Chưa từng
505	2022-05-07	Male | Nam	68	Farmer | Nông dân		Secondary school | Cấp II	Married | Kết hôn		0-10 kilometers	No | Chưa từng
506	2022-05-06	Female | Nữ	54	Farmer | Nông dân		Secondary school | Cấp II	Married | Kết hôn		0-10 kilometers	No | Chưa từng
507	2022-05-06	Female | Nữ	36	Farmer | Nông dân		Secondary school | Cấp II	Married | Kết hôn		0-10 kilometers	No | Chưa từng
508	2022-05-06	Male | Nam	47	Farmer | Nông dân		Secondary school | Cấp II	Married | Kết hôn		0-10 kilometers	No | Chưa từng
509	2022-05-06	Male | Nam	33	Farmer | Nông dân		Secondary school | Cấp II	Married | Kết hôn		0-10 kilometers	No | Chưa từng
510	2022-05-07	Female | Nữ	24	Farmer | Nông dân		Secondary school | Cấp II	Married | Kết hôn		0-10 kilometers	No | Chưa từng
511	2022-05-06	Female | Nữ	29	Other | Khác	kinh doanh	High school | Cấp III	Married | Kết hôn		0-10 kilometers	Yes, as a disease in both humans & livestock | Có nó là bệnh trên người và động vật	Unchecked	Checked	Unchecked	Unchecked	Unchecked	Unchecked		Somewhat serious | Nghiêm trọng	Somewhat serious | Nghiêm trọng	Unchecked	Unchecked	Unchecked	Unchecked	Unchecked	Unchecked	Unchecked	Unchecked	Unchecked	Unchecked	Checked		Unchecked	Unchecked	Unchecked	Unchecked	Checked	Unchecked	Unchecked	Unchecked		Unchecked	Checked	Unchecked	Unchecked	Unchecked	Unchecked	Unchecked	Unchecked
512	2022-05-07	Female | Nữ	38	Farmer | Nông dân		High school | Cấp III	Married | Kết hôn		0-10 kilometers	No | Chưa từng
513	2022-05-06	Female | Nữ	33	Farmer | Nông dân		High school | Cấp III	Married | Kết hôn		0-10 kilometers	No | Chưa từng
514	2022-05-06	Female | Nữ	35	Cadre, government, civil servant | Công chức		University or higher | TC/CĐ/Đại học hoặc cao hơn	Married | Kết hôn		0-10 kilometers	Yes, as a disease in both humans & livestock | Có nó là bệnh trên người và động vật	Unchecked	Checked	Unchecked	Unchecked	Unchecked	Unchecked		Very serious | Rất nghiêm trọng	Very serious | Rất nghiêm trọng	Checked	Unchecked	Unchecked	Unchecked	Unchecked	Unchecked	Checked	Unchecked	Checked	Unchecked	Unchecked	vang da	Unchecked	Unchecked	Unchecked	Unchecked	Checked	Unchecked	Unchecked	Unchecked		Unchecked	Unchecked	Unchecked	Unchecked	Unchecked	Unchecked	Checked	Unchecked	do an uong khong hop ve sinh
515	2022-05-06	Female | Nữ	34	Farmer | Nông dân		Secondary school | Cấp II	Married | Kết hôn		0-10 kilometers	No | Chưa từng
516	2022-05-06	Female | Nữ	11	School children | Còn nhỏ đi học		Primary school | Cấp I	Single | Độc thân	con nho	0-10 kilometers	No | Chưa từng
517	2022-05-07	Female | Nữ	39	Farmer | Nông dân		High school | Cấp III	Married | Kết hôn		0-10 kilometers	No | Chưa từng
518	2022-05-06	Female | Nữ	40	Farmer | Nông dân		Secondary school | Cấp II	Married | Kết hôn		0-10 kilometers	Yes, as a human disease | Có nó là bệnh trên người	Unchecked	Checked	Unchecked	Unchecked	Unchecked	Unchecked		Very serious | Rất nghiêm trọng	Very serious | Rất nghiêm trọng	Unchecked	Unchecked	Unchecked	Unchecked	Unchecked	Checked	Unchecked	Unchecked	Unchecked	Unchecked	Unchecked		Unchecked	Unchecked	Unchecked	Unchecked	Checked	Unchecked	Unchecked	Unchecked		Checked	Unchecked	Unchecked	Unchecked	Unchecked	Unchecked	Unchecked	Unchecked
519	2022-05-07	Male | Nam	48	Farmer | Nông dân		Secondary school | Cấp II	Married | Kết hôn		0-10 kilometers	No | Chưa từng
520	2022-05-06	Male | Nam	50	Farmer | Nông dân		Secondary school | Cấp II	Married | Kết hôn		0-10 kilometers	No | Chưa từng
521	2022-05-07	Male | Nam	64	Farmer | Nông dân		Secondary school | Cấp II	Married | Kết hôn		0-10 kilometers	No | Chưa từng
522	2022-05-07	Female | Nữ	48	Farmer | Nông dân		Secondary school | Cấp II	Married | Kết hôn		0-10 kilometers	No | Chưa từng
523	2022-05-07	Male | Nam	50	Farmer | Nông dân		Secondary school | Cấp II	Married | Kết hôn		0-10 kilometers	No | Chưa từng
524	2022-05-06	Male | Nam	55	Farmer | Nông dân		High school | Cấp III	Married | Kết hôn		0-10 kilometers	Yes, as a disease in both humans & livestock | Có nó là bệnh trên người và động vật	Checked	Unchecked	Unchecked	Unchecked	Unchecked	Unchecked		Somewhat serious | Nghiêm trọng	Somewhat serious | Nghiêm trọng	Unchecked	Unchecked	Unchecked	Unchecked	Unchecked	Unchecked	Unchecked	Unchecked	Unchecked	Unchecked	Checked		Unchecked	Unchecked	Unchecked	Unchecked	Checked	Unchecked	Unchecked	Unchecked		Unchecked	Checked	Unchecked	Unchecked	Unchecked	Unchecked	Unchecked	Unchecked
525	2022-05-06	Female | Nữ	59	Farmer | Nông dân		High school | Cấp III	Married | Kết hôn		0-10 kilometers	Don't know | Tôi không biết	Unchecked	Checked	Unchecked	Unchecked	Unchecked	Unchecked		Very serious | Rất nghiêm trọng	Somewhat serious | Nghiêm trọng	Checked	Checked	Unchecked	Unchecked	Unchecked	Checked	Unchecked	Unchecked	Unchecked	Unchecked	Unchecked		Unchecked	Unchecked	Unchecked	Unchecked	Checked	Unchecked	Unchecked	Unchecked		Checked	Unchecked	Checked	Unchecked	Unchecked	Unchecked	Unchecked	Unchecked
526	2022-05-06	Male | Nam	59	Farmer | Nông dân		High school | Cấp III	Married | Kết hôn		0-10 kilometers	No | Chưa từng
527	2022-05-07	Female | Nữ	52	Farmer | Nông dân		Secondary school | Cấp II	Married | Kết hôn		0-10 kilometers	No | Chưa từng
528	2022-05-07	Female | Nữ	64	Farmer | Nông dân		Secondary school | Cấp II	Married | Kết hôn		0-10 kilometers	No | Chưa từng
529	2022-05-06	Male | Nam	56	Farmer | Nông dân		Secondary school | Cấp II	Married | Kết hôn		0-10 kilometers	No | Chưa từng
530	2022-05-14	Female | Nữ	42	Cadre, government, civil servant | Công chức		University or higher | TC/CĐ/Đại học hoặc cao hơn	Married | Kết hôn		0-10 kilometers	No | Chưa từng
531	2022-05-05	Male | Nam	62	Farmer | Nông dân		Secondary school | Cấp II	Married | Kết hôn		0-10 kilometers	No | Chưa từng
532	2022-05-05	Male | Nam	55	Farmer | Nông dân		Secondary school | Cấp II	Married | Kết hôn		0-10 kilometers	No | Chưa từng
533	2022-05-13	Male | Nam	65	Farmer | Nông dân		Secondary school | Cấp II	Married | Kết hôn		0-10 kilometers	No | Chưa từng
534	2022-05-05	Male | Nam	54	Cadre, government, civil servant | Công chức		High school | Cấp III	Married | Kết hôn		0-10 kilometers	No | Chưa từng
535	2022-05-13	Male | Nam	61	Cadre, government, civil servant | Công chức		University or higher | TC/CĐ/Đại học hoặc cao hơn	Married | Kết hôn		0-10 kilometers	No | Chưa từng
536	2022-05-05	Female | Nữ	42	Farmer | Nông dân		Secondary school | Cấp II	Married | Kết hôn		0-10 kilometers	No | Chưa từng
537	2022-05-05	Female | Nữ	23	Farmer | Nông dân		High school | Cấp III	Married | Kết hôn		0-10 kilometers	No | Chưa từng
538	2022-05-05	Female | Nữ	44	Farmer | Nông dân		Secondary school | Cấp II	Married | Kết hôn		0-10 kilometers	Yes, as a disease in both humans & livestock | Có nó là bệnh trên người và động vật	Unchecked	Unchecked	Unchecked	Unchecked	Unchecked	Checked		Somewhat serious | Nghiêm trọng	Somewhat serious | Nghiêm trọng	Unchecked	Unchecked	Unchecked	Unchecked	Unchecked	Unchecked	Unchecked	Unchecked	Unchecked	Unchecked	Checked		Unchecked	Unchecked	Unchecked	Unchecked	Unchecked	Unchecked	Unchecked	Checked		Unchecked	Unchecked	Unchecked	Unchecked	Unchecked	Unchecked	Unchecked	Checked
539	2022-05-13	Female | Nữ	45	Worker | Công nhân		Secondary school | Cấp II	Married | Kết hôn		0-10 kilometers	No | Chưa từng
540	2022-05-13	Male | Nam	33	Worker | Công nhân		High school | Cấp III	Married | Kết hôn		0-10 kilometers	No | Chưa từng
541	2022-05-05	Female | Nữ	31	Cadre, government, civil servant | Công chức		University or higher | TC/CĐ/Đại học hoặc cao hơn	Married | Kết hôn		0-10 kilometers	No | Chưa từng
542	2022-05-05	Female | Nữ	71	Farmer | Nông dân		Secondary school | Cấp II	Married | Kết hôn		0-10 kilometers	Don't know | Tôi không biết	Unchecked	Checked	Unchecked	Unchecked	Unchecked	Unchecked		Very serious | Rất nghiêm trọng	Very serious | Rất nghiêm trọng	Unchecked	Unchecked	Unchecked	Unchecked	Checked	Unchecked	Unchecked	Unchecked	Unchecked	Unchecked	Unchecked		Unchecked	Unchecked	Unchecked	Unchecked	Unchecked	Unchecked	Unchecked	Checked		Unchecked	Checked	Unchecked	Unchecked	Unchecked	Unchecked	Unchecked	Unchecked
543	2022-05-05	Female | Nữ	37	Farmer | Nông dân		High school | Cấp III	Married | Kết hôn		0-10 kilometers	No | Chưa từng
544	2022-05-05	Female | Nữ	34	Farmer | Nông dân		High school | Cấp III	Married | Kết hôn		0-10 kilometers	Yes, as a disease in both humans & livestock | Có nó là bệnh trên người và động vật	Unchecked	Unchecked	Unchecked	Unchecked	Unchecked	Checked		Somewhat serious | Nghiêm trọng	Somewhat serious | Nghiêm trọng	Unchecked	Unchecked	Unchecked	Unchecked	Unchecked	Unchecked	Unchecked	Unchecked	Unchecked	Unchecked	Checked		Unchecked	Unchecked	Unchecked	Unchecked	Unchecked	Unchecked	Unchecked	Checked		Unchecked	Unchecked	Unchecked	Unchecked	Unchecked	Unchecked	Unchecked	Checked
545	2022-05-05	Male | Nam	50	Farmer | Nông dân		High school | Cấp III	Married | Kết hôn		0-10 kilometers	No | Chưa từng
546	2022-05-05	Female | Nữ	58	Farmer | Nông dân		Secondary school | Cấp II	Married | Kết hôn		0-10 kilometers	No | Chưa từng
547	2022-05-05	Female | Nữ	54	Farmer | Nông dân		Secondary school | Cấp II	Married | Kết hôn		0-10 kilometers	No | Chưa từng
548	2022-05-05	Male | Nam	62	Farmer | Nông dân		Did not go to school | Mù chữ (Không đi học)	Married | Kết hôn		0-10 kilometers	No | Chưa từng
549	2022-05-06	Female | Nữ	69	Farmer | Nông dân		Primary school | Cấp I	Married | Kết hôn		0-10 kilometers	No | Chưa từng
550	2022-05-13	Male | Nam	64	Farmer | Nông dân		Secondary school | Cấp II	Married | Kết hôn		0-10 kilometers	No | Chưa từng
551	2022-05-06	Female | Nữ	53	Farmer | Nông dân		Secondary school | Cấp II	Married | Kết hôn		0-10 kilometers	No | Chưa từng
552	2022-05-06	Female | Nữ	36	Worker | Công nhân		Secondary school | Cấp II	Married | Kết hôn		0-10 kilometers	No | Chưa từng
553	2022-05-14	Female | Nữ	40	Cadre, government, civil servant | Công chức		University or higher | TC/CĐ/Đại học hoặc cao hơn	Married | Kết hôn		0-10 kilometers	No | Chưa từng
554	2022-05-14	Male | Nam	59	Farmer | Nông dân		Primary school | Cấp I	Married | Kết hôn		0-10 kilometers	No | Chưa từng
555	2022-05-06	Male | Nam	71	Farmer | Nông dân		Primary school | Cấp I	Married | Kết hôn		0-10 kilometers	No | Chưa từng
556	2022-05-06	Female | Nữ	56	Farmer | Nông dân		Secondary school | Cấp II	Married | Kết hôn		0-10 kilometers	No | Chưa từng
557	2022-05-06	Female | Nữ	53	Farmer | Nông dân		Secondary school | Cấp II	Married | Kết hôn		0-10 kilometers	No | Chưa từng
558	2022-05-06	Female | Nữ	47	Farmer | Nông dân		Secondary school | Cấp II	Widowed | Góa vợ/chồng (hoặc ly hôn)		0-10 kilometers	No | Chưa từng
559	2022-08-06	Female | Nữ	39	Farmer | Nông dân		Secondary school | Cấp II	Married | Kết hôn		0-10 kilometers	No | Chưa từng
560	2022-05-06	Male | Nam	40	Farmer | Nông dân		Primary school | Cấp I	Married | Kết hôn		0-10 kilometers	Yes, as a human disease | Có nó là bệnh trên người	Unchecked	Checked	Unchecked	Unchecked	Unchecked	Unchecked		Somewhat serious | Nghiêm trọng	Somewhat serious | Nghiêm trọng	Unchecked	Unchecked	Unchecked	Unchecked	Checked	Unchecked	Unchecked	Unchecked	Unchecked	Unchecked	Unchecked		Unchecked	Unchecked	Unchecked	Unchecked	Checked	Unchecked	Unchecked	Unchecked		Unchecked	Checked	Unchecked	Unchecked	Unchecked	Unchecked	Unchecked	Unchecked
561	2022-05-11	Female | Nữ	60	Other | Khác	o nha	Secondary school | Cấp II	Married | Kết hôn		0-10 kilometers	No | Chưa từng
562	2022-05-06	Male | Nam	52	Farmer | Nông dân		Primary school | Cấp I	Married | Kết hôn		0-10 kilometers	No | Chưa từng
563	2022-05-06	Male | Nam	55	Farmer | Nông dân		Secondary school | Cấp II	Married | Kết hôn		0-10 kilometers	No | Chưa từng
564	2022-05-14	Female | Nữ	54	Cadre, government, civil servant | Công chức		University or higher | TC/CĐ/Đại học hoặc cao hơn	Married | Kết hôn		0-10 kilometers	No | Chưa từng
565	2022-05-05	Male | Nam	51	Farmer | Nông dân		High school | Cấp III	Married | Kết hôn		0-10 kilometers	No | Chưa từng
566	2022-05-05	Male | Nam	54	Farmer | Nông dân		High school | Cấp III	Married | Kết hôn		0-10 kilometers	No | Chưa từng
567	2022-05-06	Male | Nam	53	Worker | Công nhân		Secondary school | Cấp II	Married | Kết hôn		0-10 kilometers	No | Chưa từng
568	2022-05-05	Female | Nữ	54	Farmer | Nông dân		Secondary school | Cấp II	Married | Kết hôn		0-10 kilometers	Yes, as a human disease | Có nó là bệnh trên người	Unchecked	Checked	Unchecked	Unchecked	Unchecked	Unchecked		Somewhat serious | Nghiêm trọng	Somewhat serious | Nghiêm trọng	Unchecked	Unchecked	Unchecked	Unchecked	Checked	Unchecked	Unchecked	Unchecked	Unchecked	Unchecked	Unchecked		Unchecked	Unchecked	Unchecked	Unchecked	Unchecked	Unchecked	Unchecked	Checked		Unchecked	Checked	Unchecked	Unchecked	Unchecked	Unchecked	Unchecked	Unchecked
569	2022-05-05	Female | Nữ	50	Farmer | Nông dân		Secondary school | Cấp II	Widowed | Góa vợ/chồng (hoặc ly hôn)		0-10 kilometers	Yes, as a disease in both humans & livestock | Có nó là bệnh trên người và động vật	Unchecked	Checked	Unchecked	Unchecked	Unchecked	Unchecked		Somewhat serious | Nghiêm trọng	Somewhat serious | Nghiêm trọng	Unchecked	Unchecked	Unchecked	Unchecked	Unchecked	Unchecked	Unchecked	Unchecked	Unchecked	Unchecked	Checked		Unchecked	Unchecked	Unchecked	Unchecked	Unchecked	Unchecked	Unchecked	Checked		Unchecked	Unchecked	Unchecked	Unchecked	Unchecked	Unchecked	Unchecked	Checked
570	2022-05-05	Male | Nam	75	Farmer | Nông dân		Secondary school | Cấp II	Married | Kết hôn		0-10 kilometers	No | Chưa từng
571	2022-05-05	Female | Nữ	62	Farmer | Nông dân		Secondary school | Cấp II	Married | Kết hôn		0-10 kilometers	Yes, as a disease in both humans & livestock | Có nó là bệnh trên người và động vật	Unchecked	Unchecked	Unchecked	Checked	Unchecked	Unchecked		Very serious | Rất nghiêm trọng	Very serious | Rất nghiêm trọng	Unchecked	Unchecked	Unchecked	Unchecked	Checked	Unchecked	Unchecked	Checked	Unchecked	Unchecked	Unchecked		Unchecked	Unchecked	Unchecked	Unchecked	Unchecked	Unchecked	Unchecked	Checked		Checked	Checked	Checked	Unchecked	Unchecked	Unchecked	Unchecked	Unchecked
572	2022-05-05	Female | Nữ	45	Farmer | Nông dân		Secondary school | Cấp II	Widowed | Góa vợ/chồng (hoặc ly hôn)		0-10 kilometers	No | Chưa từng
573	2022-05-05	Male | Nam	55	Farmer | Nông dân		Secondary school | Cấp II	Married | Kết hôn		0-10 kilometers	No | Chưa từng
574	2022-05-14	Female | Nữ	44	Farmer | Nông dân		Secondary school | Cấp II	Married | Kết hôn		0-10 kilometers	No | Chưa từng
575	2022-05-05	Female | Nữ	38	Farmer | Nông dân		Secondary school | Cấp II	Married | Kết hôn		0-10 kilometers	No | Chưa từng
576	2022-05-14	Male | Nam	39	Farmer | Nông dân		High school | Cấp III	Married | Kết hôn		0-10 kilometers	No | Chưa từng
577	2022-05-14	Male | Nam	58	Farmer | Nông dân		Secondary school | Cấp II	Married | Kết hôn		0-10 kilometers	No | Chưa từng
578	2022-05-05	Male | Nam	42	Farmer | Nông dân		Secondary school | Cấp II	Married | Kết hôn		0-10 kilometers	Yes, as a disease in both humans & livestock | Có nó là bệnh trên người và động vật	Unchecked	Checked	Unchecked	Unchecked	Unchecked	Unchecked		Somewhat serious | Nghiêm trọng	Somewhat serious | Nghiêm trọng	Unchecked	Unchecked	Unchecked	Unchecked	Unchecked	Unchecked	Unchecked	Unchecked	Unchecked	Unchecked	Checked		Unchecked	Unchecked	Unchecked	Unchecked	Unchecked	Unchecked	Unchecked	Checked		Unchecked	Unchecked	Unchecked	Unchecked	Unchecked	Unchecked	Unchecked	Checked
579	2022-05-05	Female | Nữ	62	Farmer | Nông dân		Secondary school | Cấp II	Widowed | Góa vợ/chồng (hoặc ly hôn)		0-10 kilometers	No | Chưa từng
580	2022-05-05	Male | Nam	72	Farmer | Nông dân		Secondary school | Cấp II	Married | Kết hôn		0-10 kilometers	No | Chưa từng
581	2022-05-05	Male | Nam	51	Farmer | Nông dân		Secondary school | Cấp II	Married | Kết hôn		0-10 kilometers	Yes, as a human disease | Có nó là bệnh trên người	Unchecked	Checked	Unchecked	Unchecked	Unchecked	Unchecked		Somewhat serious | Nghiêm trọng	Somewhat serious | Nghiêm trọng	Unchecked	Unchecked	Unchecked	Unchecked	Unchecked	Unchecked	Unchecked	Unchecked	Unchecked	Unchecked	Checked		Unchecked	Unchecked	Unchecked	Unchecked	Checked	Unchecked	Unchecked	Unchecked		Unchecked	Checked	Checked	Unchecked	Unchecked	Unchecked	Unchecked	Unchecked
582	2022-05-14	Female | Nữ	55	Farmer | Nông dân		Secondary school | Cấp II	Married | Kết hôn		0-10 kilometers	No | Chưa từng
583	2022-05-15	Female | Nữ	39	Farmer | Nông dân		High school | Cấp III	Married | Kết hôn		0-10 kilometers	No | Chưa từng
584	2022-05-14	Male | Nam	56	Farmer | Nông dân		Secondary school | Cấp II	Married | Kết hôn		0-10 kilometers	No | Chưa từng
585	2022-05-05	Female | Nữ	32	Farmer | Nông dân		University or higher | TC/CĐ/Đại học hoặc cao hơn	Married | Kết hôn		0-10 kilometers	Yes, as a disease in both humans & livestock | Có nó là bệnh trên người và động vật	Unchecked	Checked	Unchecked	Unchecked	Unchecked	Unchecked		Somewhat serious | Nghiêm trọng	Somewhat serious | Nghiêm trọng	Unchecked	Unchecked	Unchecked	Unchecked	Checked	Unchecked	Unchecked	Unchecked	Unchecked	Unchecked	Unchecked		Unchecked	Unchecked	Unchecked	Unchecked	Checked	Unchecked	Unchecked	Unchecked		Unchecked	Checked	Checked	Unchecked	Unchecked	Unchecked	Unchecked	Unchecked
586	2022-05-13	Female | Nữ	68	Farmer | Nông dân		Secondary school | Cấp II	Single | Độc thân		0-10 kilometers	No | Chưa từng
587	2022-05-13	Female | Nữ	69	Farmer | Nông dân		Secondary school | Cấp II	Widowed | Góa vợ/chồng (hoặc ly hôn)		0-10 kilometers	No | Chưa từng
588	2022-05-13	Male | Nam	53	Farmer | Nông dân		Secondary school | Cấp II	Married | Kết hôn		0-10 kilometers	No | Chưa từng
589	2022-05-13	Male | Nam	67	Farmer | Nông dân		Secondary school | Cấp II	Married | Kết hôn		0-10 kilometers	No | Chưa từng
590	2022-05-13	Female | Nữ	43	Farmer | Nông dân		Secondary school | Cấp II	Married | Kết hôn			No | Chưa từng
591	2022-05-13	Male | Nam	59	Farmer | Nông dân		High school | Cấp III	Married | Kết hôn		0-10 kilometers	No | Chưa từng
592	2022-05-13	Female | Nữ	57	Farmer | Nông dân		Secondary school | Cấp II	Widowed | Góa vợ/chồng (hoặc ly hôn)		0-10 kilometers	No | Chưa từng
593	2022-05-13	Female | Nữ	43	Farmer | Nông dân		Secondary school | Cấp II	Single | Độc thân		0-10 kilometers	Yes, as a human disease | Có nó là bệnh trên người	Unchecked	Checked	Unchecked	Unchecked	Unchecked	Unchecked		Very serious | Rất nghiêm trọng	Very serious | Rất nghiêm trọng	Unchecked	Unchecked	Unchecked	Unchecked	Unchecked	Unchecked	Checked	Unchecked	Unchecked	Unchecked	Unchecked		Unchecked	Unchecked	Unchecked	Unchecked	Unchecked	Unchecked	Unchecked	Checked		Unchecked	Unchecked	Unchecked	Unchecked	Unchecked	Unchecked	Unchecked	Checked
594	2022-05-13	Female | Nữ	61	Farmer | Nông dân		Secondary school | Cấp II	Married | Kết hôn		0-10 kilometers	No | Chưa từng
595	2022-05-13	Female | Nữ	63	Farmer | Nông dân		Secondary school | Cấp II	Widowed | Góa vợ/chồng (hoặc ly hôn)		0-10 kilometers	No | Chưa từng
596	2022-05-13	Female | Nữ	42	Other | Khác	ban tap hoa	High school | Cấp III	Married | Kết hôn		0-10 kilometers	No | Chưa từng
597	2022-05-13	Female | Nữ	33	Farmer | Nông dân		High school | Cấp III	Married | Kết hôn		0-10 kilometers	No | Chưa từng
598	2022-05-13	Female | Nữ	36	Farmer | Nông dân		Secondary school | Cấp II	Married | Kết hôn		0-10 kilometers	Yes, as a human disease | Có nó là bệnh trên người	Checked	Unchecked	Unchecked	Unchecked	Unchecked	Unchecked		Somewhat serious | Nghiêm trọng	Somewhat serious | Nghiêm trọng	Unchecked	Unchecked	Unchecked	Unchecked	Unchecked	Unchecked	Checked	Unchecked	Unchecked	Unchecked	Unchecked		Unchecked	Unchecked	Unchecked	Unchecked	Checked	Unchecked	Unchecked	Unchecked		Unchecked	Checked	Unchecked	Unchecked	Unchecked	Unchecked	Unchecked	Unchecked
599	2022-05-13	Female | Nữ	34	Farmer | Nông dân		University or higher | TC/CĐ/Đại học hoặc cao hơn	Married | Kết hôn		0-10 kilometers	No | Chưa từng
600	2022-05-13	Male | Nam	58	Farmer | Nông dân		Secondary school | Cấp II	Married | Kết hôn		0-10 kilometers	No | Chưa từng
601	2022-05-13	Male | Nam	36	Worker | Công nhân	sua xe	High school | Cấp III	Married | Kết hôn		0-10 kilometers	No | Chưa từng
602	2022-05-13	Male | Nam	40	Farmer | Nông dân		High school | Cấp III	Married | Kết hôn		0-10 kilometers	No | Chưa từng
603	2022-05-13	Male | Nam	66	Other | Khác	huu tri	High school | Cấp III	Married | Kết hôn		0-10 kilometers	No | Chưa từng
604	2022-05-13	Male | Nam	60	Farmer | Nông dân		High school | Cấp III	Married | Kết hôn		0-10 kilometers	No | Chưa từng
605	2022-05-13	Male | Nam	58	Farmer | Nông dân		Secondary school | Cấp II	Married | Kết hôn		0-10 kilometers	Yes, as a human disease | Có nó là bệnh trên người	Unchecked	Checked	Unchecked	Unchecked	Unchecked	Unchecked		Very serious | Rất nghiêm trọng	Very serious | Rất nghiêm trọng	Unchecked	Unchecked	Unchecked	Unchecked	Unchecked	Unchecked	Checked	Unchecked	Unchecked	Unchecked	Unchecked		Unchecked	Unchecked	Unchecked	Checked	Unchecked	Unchecked	Unchecked	Unchecked		Checked	Unchecked	Unchecked	Unchecked	Unchecked	Unchecked	Unchecked	Unchecked
606	2022-05-13	Male | Nam	49	Farmer | Nông dân		Secondary school | Cấp II	Married | Kết hôn		0-10 kilometers	No | Chưa từng
607	2022-05-13	Male | Nam	51	Farmer | Nông dân		High school | Cấp III	Married | Kết hôn		0-10 kilometers	No | Chưa từng
608	2022-05-13	Female | Nữ	54	Farmer | Nông dân		Secondary school | Cấp II	Married | Kết hôn		0-10 kilometers	No | Chưa từng
609	2022-05-13	Male | Nam	52	Farmer | Nông dân		Secondary school | Cấp II	Married | Kết hôn		0-10 kilometers	No | Chưa từng
610	2022-05-13	Male | Nam	67	Farmer | Nông dân		High school | Cấp III	Married | Kết hôn		0-10 kilometers	No | Chưa từng
611	2022-05-12	Male | Nam	58	Farmer | Nông dân		Secondary school | Cấp II	Married | Kết hôn		0-10 kilometers	No | Chưa từng
612	2022-05-12	Female | Nữ	38	Farmer | Nông dân		Secondary school | Cấp II	Married | Kết hôn		0-10 kilometers	Don't know | Tôi không biết	Unchecked	Unchecked	Unchecked	Unchecked	Unchecked	Checked		Don't know | Tôi không biết	Don't know | Tôi không biết	Unchecked	Unchecked	Unchecked	Unchecked	Unchecked	Unchecked	Unchecked	Unchecked	Unchecked	Unchecked	Checked		Unchecked	Unchecked	Unchecked	Unchecked	Unchecked	Unchecked	Unchecked	Checked		Unchecked	Checked	Unchecked	Unchecked	Unchecked	Unchecked	Unchecked	Unchecked
613	2022-05-12	Female | Nữ	39	Farmer | Nông dân		Secondary school | Cấp II	Married | Kết hôn		0-10 kilometers	No | Chưa từng
614	2022-05-13	Male | Nam	46	Other | Khác	tu do	High school | Cấp III	Married | Kết hôn		0-10 kilometers	No | Chưa từng
615	2022-05-13	Male | Nam	44	Farmer | Nông dân		Secondary school | Cấp II	Married | Kết hôn		0-10 kilometers	No | Chưa từng
616	2022-05-12	Male | Nam	51	Worker | Công nhân		High school | Cấp III	Married | Kết hôn		0-10 kilometers	No | Chưa từng
617	2022-05-12	Female | Nữ	61	Farmer | Nông dân		Secondary school | Cấp II	Married | Kết hôn		0-10 kilometers	No | Chưa từng
618	2022-05-12	Male | Nam	56	Farmer | Nông dân		Secondary school | Cấp II	Married | Kết hôn		0-10 kilometers	No | Chưa từng
619	2022-05-12	Female | Nữ	50	Farmer | Nông dân		Secondary school | Cấp II	Married | Kết hôn		0-10 kilometers	Yes, as a disease in livestock | Có nó là bệnh trên động vật	Checked	Checked	Unchecked	Unchecked	Unchecked	Unchecked		Somewhat serious | Nghiêm trọng	Somewhat serious | Nghiêm trọng	Unchecked	Unchecked	Unchecked	Unchecked	Unchecked	Unchecked	Unchecked	Unchecked	Unchecked	Unchecked	Checked		Unchecked	Unchecked	Unchecked	Unchecked	Unchecked	Unchecked	Unchecked	Checked		Unchecked	Unchecked	Unchecked	Unchecked	Unchecked	Unchecked	Unchecked	Checked
620	2022-05-12	Male | Nam	70	Farmer | Nông dân		Secondary school | Cấp II	Married | Kết hôn		0-10 kilometers	No | Chưa từng
621	2022-05-12	Male | Nam	59	Farmer | Nông dân		Secondary school | Cấp II	Married | Kết hôn		0-10 kilometers	No | Chưa từng
622	2022-05-12	Female | Nữ	30	Farmer | Nông dân		High school | Cấp III	Married | Kết hôn		0-10 kilometers	No | Chưa từng
623	2022-05-12	Male | Nam	58	Farmer | Nông dân		Secondary school | Cấp II	Married | Kết hôn		0-10 kilometers	No | Chưa từng
624	2022-05-12	Female | Nữ	39	Farmer | Nông dân		Secondary school | Cấp II	Married | Kết hôn		0-10 kilometers	No | Chưa từng
625	2022-05-12	Female | Nữ	33	Farmer | Nông dân		Secondary school | Cấp II	Married | Kết hôn		0-10 kilometers	No | Chưa từng
626	2022-05-12	Male | Nam	39	Farmer | Nông dân		Secondary school | Cấp II	Married | Kết hôn		0-10 kilometers	No | Chưa từng
627	2022-05-12	Female | Nữ	40	Farmer | Nông dân		Secondary school | Cấp II	Married | Kết hôn		0-10 kilometers	No | Chưa từng
628	2022-05-12	Male | Nam	50	Farmer | Nông dân		Secondary school | Cấp II	Married | Kết hôn		0-10 kilometers	No | Chưa từng
629	2022-05-12	Female | Nữ	65	Farmer | Nông dân		Secondary school | Cấp II	Married | Kết hôn		0-10 kilometers	No | Chưa từng
630	2022-05-11	Male | Nam	57	Farmer | Nông dân		Secondary school | Cấp II	Married | Kết hôn		0-10 kilometers	No | Chưa từng
631	2022-05-11	Female | Nữ	63	Farmer | Nông dân		Secondary school | Cấp II	Married | Kết hôn		0-10 kilometers	No | Chưa từng
632	2022-05-11	Male | Nam	57	Farmer | Nông dân		Secondary school | Cấp II	Married | Kết hôn		0-10 kilometers	No | Chưa từng
633	2022-05-11	Female | Nữ	67	Farmer | Nông dân		Secondary school | Cấp II	Married | Kết hôn		0-10 kilometers	No | Chưa từng
634	2022-05-11	Female | Nữ	58	Farmer | Nông dân		Secondary school | Cấp II	Married | Kết hôn		0-10 kilometers	No | Chưa từng
635	2022-05-11	Male | Nam	59	Farmer | Nông dân		Secondary school | Cấp II	Married | Kết hôn		0-10 kilometers	No | Chưa từng
636	2022-05-11	Male | Nam	51	Farmer | Nông dân		Secondary school | Cấp II	Married | Kết hôn		0-10 kilometers	No | Chưa từng
637	2022-05-11	Female | Nữ	60	Farmer | Nông dân		Secondary school | Cấp II	Married | Kết hôn		0-10 kilometers	No | Chưa từng
638	2022-05-11	Female | Nữ	45	Farmer | Nông dân		Secondary school | Cấp II	Married | Kết hôn		0-10 kilometers	No | Chưa từng
639	2022-05-11	Male | Nam	53	Farmer | Nông dân		Secondary school | Cấp II	Married | Kết hôn		0-10 kilometers	No | Chưa từng
640	2022-05-11	Female | Nữ	73	Farmer | Nông dân		Primary school | Cấp I	Married | Kết hôn		0-10 kilometers	No | Chưa từng
641	2022-05-11	Male | Nam	58	Farmer | Nông dân		Secondary school | Cấp II	Married | Kết hôn		0-10 kilometers	No | Chưa từng
642	2022-05-11	Female | Nữ	57	Farmer | Nông dân		Secondary school | Cấp II	Married | Kết hôn		0-10 kilometers	No | Chưa từng
643	2022-05-11	Female | Nữ	36	Farmer | Nông dân		Secondary school | Cấp II	Married | Kết hôn		0-10 kilometers	No | Chưa từng
644	2022-05-11	Male | Nam	66	Farmer | Nông dân		Secondary school | Cấp II	Married | Kết hôn		0-10 kilometers	No | Chưa từng
645	2022-05-11	Male | Nam	56	Farmer | Nông dân		Secondary school | Cấp II	Married | Kết hôn		0-10 kilometers	No | Chưa từng
646	2022-05-11	Female | Nữ	32	Farmer | Nông dân		Secondary school | Cấp II	Married | Kết hôn		0-10 kilometers	No | Chưa từng
647	2022-05-11	Male | Nam	65	Farmer | Nông dân		Secondary school | Cấp II	Married | Kết hôn		0-10 kilometers	No | Chưa từng
648	2022-05-11	Male | Nam	34	Worker | Công nhân		Secondary school | Cấp II	Married | Kết hôn		0-10 kilometers	No | Chưa từng
649	2022-05-11	Female | Nữ	41	Farmer | Nông dân		Secondary school | Cấp II	Married | Kết hôn		0-10 kilometers	No | Chưa từng
650	2022-05-11	Male | Nam	33	Farmer | Nông dân		High school | Cấp III	Married | Kết hôn		0-10 kilometers	No | Chưa từng
651	2022-05-11	Female | Nữ	70	Farmer | Nông dân		Secondary school | Cấp II	Married | Kết hôn		0-10 kilometers	No | Chưa từng
652	2022-05-11	Female | Nữ	39	Farmer | Nông dân		Secondary school | Cấp II	Married | Kết hôn		0-10 kilometers	No | Chưa từng
653	2022-05-11	Female | Nữ	63	Farmer | Nông dân		High school | Cấp III	Married | Kết hôn		0-10 kilometers	No | Chưa từng
654	2022-05-11	Female | Nữ	33	Farmer | Nông dân		Secondary school | Cấp II	Married | Kết hôn		0-10 kilometers	No | Chưa từng
655	2022-05-11	Female | Nữ	46	Farmer | Nông dân		Secondary school | Cấp II	Married | Kết hôn		0-10 kilometers	No | Chưa từng
656	2022-05-11	Female | Nữ	58	Farmer | Nông dân		High school | Cấp III	Married | Kết hôn		0-10 kilometers	No | Chưa từng
657	2022-05-11	Female | Nữ	55	Farmer | Nông dân		High school | Cấp III	Married | Kết hôn		0-10 kilometers	No | Chưa từng
658	2022-05-11	Male | Nam	42	Farmer | Nông dân		Secondary school | Cấp II	Married | Kết hôn		0-10 kilometers	No | Chưa từng
659	2022-05-11	Female | Nữ	49	Farmer | Nông dân		Secondary school | Cấp II	Married | Kết hôn		0-10 kilometers	No | Chưa từng
660	2022-05-11	Female | Nữ	46	Farmer | Nông dân		Primary school | Cấp I	Married | Kết hôn		0-10 kilometers	No | Chưa từng
661	2022-05-11	Male | Nam	45	Farmer | Nông dân		Secondary school | Cấp II	Married | Kết hôn		0-10 kilometers	No | Chưa từng
662	2022-05-11	Female | Nữ	70	Farmer | Nông dân		Secondary school | Cấp II	Married | Kết hôn		0-10 kilometers	No | Chưa từng
663	2022-05-11	Male | Nam	56	Farmer | Nông dân		High school | Cấp III	Married | Kết hôn		0-10 kilometers	Yes, as a disease in both humans & livestock | Có nó là bệnh trên người và động vật	Unchecked	Checked	Unchecked	Unchecked	Unchecked	Unchecked		Somewhat serious | Nghiêm trọng	Somewhat serious | Nghiêm trọng	Unchecked	Unchecked	Unchecked	Unchecked	Unchecked	Unchecked	Unchecked	Unchecked	Unchecked	Unchecked	Checked		Unchecked	Unchecked	Unchecked	Unchecked	Checked	Unchecked	Unchecked	Unchecked		Checked	Checked	Unchecked	Unchecked	Unchecked	Unchecked	Unchecked	Unchecked
664	2022-05-11	Male | Nam	70	Farmer | Nông dân		Secondary school | Cấp II	Married | Kết hôn		0-10 kilometers	No | Chưa từng
665	2022-05-11	Male | Nam	53	Farmer | Nông dân		Secondary school | Cấp II	Married | Kết hôn		0-10 kilometers	No | Chưa từng
666	2022-05-11	Female | Nữ	43	Farmer | Nông dân		Secondary school | Cấp II	Married | Kết hôn		0-10 kilometers	No | Chưa từng
667	2022-05-11	Female | Nữ	39	Farmer | Nông dân		Secondary school | Cấp II	Married | Kết hôn		0-10 kilometers	No | Chưa từng
668	2022-05-11	Female | Nữ	34	Cadre, government, civil servant | Công chức		High school | Cấp III	Married | Kết hôn		0-10 kilometers	No | Chưa từng
669	2022-05-11	Female | Nữ	32	Farmer | Nông dân		University or higher | TC/CĐ/Đại học hoặc cao hơn	Married | Kết hôn		0-10 kilometers	No | Chưa từng
670	2022-05-11	Male | Nam	33	Other | Khác	moc	High school | Cấp III	Married | Kết hôn		0-10 kilometers	No | Chưa từng
671	2022-05-11	Female | Nữ	35	Farmer | Nông dân		Secondary school | Cấp II	Married | Kết hôn		0-10 kilometers	No | Chưa từng
672	2022-05-11	Male | Nam	50	Farmer | Nông dân		Secondary school | Cấp II	Married | Kết hôn		0-10 kilometers	No | Chưa từng
673	2022-05-11	Male | Nam	46	Farmer | Nông dân		Secondary school | Cấp II	Married | Kết hôn		0-10 kilometers	No | Chưa từng
674	2022-05-11	Male | Nam	65	Farmer | Nông dân		High school | Cấp III	Married | Kết hôn		0-10 kilometers	No | Chưa từng
675	2022-05-11	Female | Nữ	46	Farmer | Nông dân		Secondary school | Cấp II	Married | Kết hôn		0-10 kilometers	No | Chưa từng
676	2022-05-11	Male | Nam	50	Farmer | Nông dân		High school | Cấp III	Married | Kết hôn		0-10 kilometers	No | Chưa từng
677	2022-05-11	Male | Nam	50	Farmer | Nông dân		Secondary school | Cấp II	Married | Kết hôn		0-10 kilometers	No | Chưa từng
678	2022-05-11	Male | Nam	50	Farmer | Nông dân		Secondary school | Cấp II	Married | Kết hôn		0-10 kilometers	No | Chưa từng
679	2022-05-11	Female | Nữ	57	Farmer | Nông dân		Secondary school | Cấp II	Married | Kết hôn		0-10 kilometers	No | Chưa từng
680	2022-05-11	Female | Nữ	60	Farmer | Nông dân		Secondary school | Cấp II	Married | Kết hôn		0-10 kilometers	No | Chưa từng
681	2022-05-11	Male | Nam	56	Farmer | Nông dân		High school | Cấp III	Married | Kết hôn		0-10 kilometers	No | Chưa từng
682	2022-05-11	Female | Nữ	74	Farmer | Nông dân		Secondary school | Cấp II	Married | Kết hôn		0-10 kilometers	No | Chưa từng
683	2022-05-11	Female | Nữ	61	Farmer | Nông dân		Secondary school | Cấp II	Married | Kết hôn		0-10 kilometers	No | Chưa từng
684	2022-05-11	Male | Nam	60	Farmer | Nông dân		Secondary school | Cấp II	Married | Kết hôn		0-10 kilometers	No | Chưa từng
685	2022-05-11	Male | Nam	43	Farmer | Nông dân		Secondary school | Cấp II	Married | Kết hôn		0-10 kilometers	No | Chưa từng
686	2022-05-11	Male | Nam	57	Farmer | Nông dân		Secondary school | Cấp II	Married | Kết hôn		0-10 kilometers	No | Chưa từng
687	2022-05-11	Female | Nữ	58	Farmer | Nông dân		Secondary school | Cấp II	Married | Kết hôn		0-10 kilometers	No | Chưa từng
688	2022-05-11	Male | Nam	50	Farmer | Nông dân		Secondary school | Cấp II	Married | Kết hôn		0-10 kilometers	No | Chưa từng
689	2022-05-11	Female | Nữ	60	Farmer | Nông dân		Secondary school | Cấp II	Married | Kết hôn		0-10 kilometers	No | Chưa từng
690	2022-05-11	Male | Nam	55	Farmer | Nông dân		Secondary school | Cấp II	Married | Kết hôn		0-10 kilometers	No | Chưa từng
691	2022-05-11	Male | Nam	70	Farmer | Nông dân		Secondary school | Cấp II	Married | Kết hôn		0-10 kilometers	No | Chưa từng
692	2022-05-11	Male | Nam	68	Farmer | Nông dân		Secondary school | Cấp II	Married | Kết hôn		0-10 kilometers	No | Chưa từng
693	2022-05-11	Male | Nam	65	Farmer | Nông dân		High school | Cấp III	Married | Kết hôn		0-10 kilometers	Yes, as a disease in both humans & livestock | Có nó là bệnh trên người và động vật	Unchecked	Checked	Unchecked	Unchecked	Unchecked	Unchecked		Somewhat serious | Nghiêm trọng	Somewhat serious | Nghiêm trọng	Checked	Unchecked	Unchecked	Unchecked	Checked	Unchecked	Checked	Unchecked	Unchecked	Unchecked	Unchecked		Unchecked	Unchecked	Unchecked	Unchecked	Checked	Unchecked	Unchecked	Unchecked		Unchecked	Checked	Unchecked	Unchecked	Unchecked	Unchecked	Unchecked	Unchecked
694	2022-05-11	Female | Nữ	55	Farmer | Nông dân		Secondary school | Cấp II	Married | Kết hôn		0-10 kilometers	No | Chưa từng
695	2022-05-13	Male | Nam	52	Farmer | Nông dân		Secondary school | Cấp II	Married | Kết hôn		0-10 kilometers	No | Chưa từng
696	2022-05-13	Female | Nữ	36	Farmer | Nông dân		High school | Cấp III	Married | Kết hôn		0-10 kilometers	No | Chưa từng
697	2022-05-13	Male | Nam	36	Farmer | Nông dân		Secondary school | Cấp II	Married | Kết hôn		0-10 kilometers	No | Chưa từng
698	2022-05-08	Female | Nữ	61	Worker | Công nhân		University or higher | TC/CĐ/Đại học hoặc cao hơn	Married | Kết hôn		0-10 kilometers	Yes, as a human disease | Có nó là bệnh trên người	Unchecked	Checked	Unchecked	Unchecked	Unchecked	Unchecked		Somewhat serious | Nghiêm trọng	Somewhat serious | Nghiêm trọng	Unchecked	Unchecked	Unchecked	Unchecked	Checked	Unchecked	Unchecked	Unchecked	Unchecked	Unchecked	Unchecked		Unchecked	Unchecked	Unchecked	Unchecked	Checked	Unchecked	Unchecked	Unchecked		Unchecked	Checked	Unchecked	Unchecked	Unchecked	Unchecked	Unchecked	Unchecked
699	2022-05-08	Male | Nam	44	Farmer | Nông dân		Secondary school | Cấp II	Married | Kết hôn		0-10 kilometers	No | Chưa từng
700	2022-05-08	Female | Nữ	67	Farmer | Nông dân		High school | Cấp III	Married | Kết hôn		0-10 kilometers	No | Chưa từng
701	2022-05-08	Male | Nam	63	Farmer | Nông dân		Secondary school | Cấp II	Married | Kết hôn		0-10 kilometers	No | Chưa từng
702	2022-05-08	Female | Nữ	48	Farmer | Nông dân		High school | Cấp III	Married | Kết hôn		0-10 kilometers	No | Chưa từng
703	2022-05-08	Female | Nữ	56	Farmer | Nông dân		Secondary school | Cấp II	Married | Kết hôn		0-10 kilometers	No | Chưa từng
704	2022-05-08	Female | Nữ	57	Farmer | Nông dân		Secondary school | Cấp II	Married | Kết hôn		0-10 kilometers	No | Chưa từng
705	2022-05-08	Female | Nữ	46	Farmer | Nông dân		Secondary school | Cấp II	Married | Kết hôn		0-10 kilometers	Yes, as a disease in both humans & livestock | Có nó là bệnh trên người và động vật	Unchecked	Checked	Unchecked	Unchecked	Unchecked	Unchecked		Somewhat serious | Nghiêm trọng	Somewhat serious | Nghiêm trọng	Unchecked	Unchecked	Unchecked	Unchecked	Checked	Unchecked	Unchecked	Unchecked	Unchecked	Unchecked	Unchecked		Unchecked	Unchecked	Unchecked	Unchecked	Checked	Unchecked	Unchecked	Unchecked		Unchecked	Unchecked	Unchecked	Unchecked	Unchecked	Unchecked	Unchecked	Checked
706	2022-05-08	Female | Nữ	46	Farmer | Nông dân		Secondary school | Cấp II	Married | Kết hôn		0-10 kilometers	No | Chưa từng
707	2022-05-08	Female | Nữ	33	Farmer | Nông dân		Secondary school | Cấp II	Married | Kết hôn		0-10 kilometers	No | Chưa từng
708	2022-05-08	Female | Nữ	47	Farmer | Nông dân		Secondary school | Cấp II	Married | Kết hôn		0-10 kilometers	No | Chưa từng
709	2022-05-08	Male | Nam	65	Farmer | Nông dân		Secondary school | Cấp II	Married | Kết hôn		0-10 kilometers	Yes, as a disease in livestock | Có nó là bệnh trên động vật	Unchecked	Checked	Unchecked	Unchecked	Unchecked	Unchecked		Somewhat serious | Nghiêm trọng	Somewhat serious | Nghiêm trọng	Unchecked	Unchecked	Unchecked	Unchecked	Checked	Unchecked	Unchecked	Unchecked	Unchecked	Unchecked	Unchecked		Unchecked	Unchecked	Unchecked	Unchecked	Checked	Unchecked	Unchecked	Unchecked		Unchecked	Unchecked	Unchecked	Unchecked	Unchecked	Unchecked	Unchecked	Checked
710	2022-05-08	Female | Nữ	56	Farmer | Nông dân		Secondary school | Cấp II	Married | Kết hôn		0-10 kilometers	No | Chưa từng
711	2022-05-08	Female | Nữ	54	Farmer | Nông dân		Secondary school | Cấp II	Married | Kết hôn		0-10 kilometers	No | Chưa từng
712	2022-05-08	Female | Nữ	60	Farmer | Nông dân		Secondary school | Cấp II	Married | Kết hôn		0-10 kilometers	No | Chưa từng
713	2022-05-08	Male | Nam	63	Farmer | Nông dân		Secondary school | Cấp II	Married | Kết hôn		0-10 kilometers	Yes, as a disease in both humans & livestock | Có nó là bệnh trên người và động vật	Unchecked	Checked	Unchecked	Unchecked	Unchecked	Unchecked		Somewhat serious | Nghiêm trọng	Somewhat serious | Nghiêm trọng	Unchecked	Unchecked	Unchecked	Unchecked	Checked	Unchecked	Unchecked	Unchecked	Unchecked	Unchecked	Unchecked		Unchecked	Unchecked	Unchecked	Unchecked	Checked	Unchecked	Unchecked	Unchecked		Unchecked	Unchecked	Unchecked	Unchecked	Unchecked	Unchecked	Unchecked	Checked
714	2022-05-08	Male | Nam	21	Other | Khác	sinh vien	University or higher | TC/CĐ/Đại học hoặc cao hơn	Single | Độc thân		0-10 kilometers	No | Chưa từng
715	2022-05-09	Male | Nam	53	Farmer | Nông dân		Secondary school | Cấp II	Married | Kết hôn		0-10 kilometers	No | Chưa từng
716	2022-05-08	Female | Nữ	35	Farmer | Nông dân		Secondary school | Cấp II	Married | Kết hôn		0-10 kilometers	Yes, as a human disease | Có nó là bệnh trên người	Unchecked	Unchecked	Unchecked	Unchecked	Unchecked	Checked		Somewhat serious | Nghiêm trọng	Somewhat serious | Nghiêm trọng	Unchecked	Unchecked	Unchecked	Unchecked	Unchecked	Unchecked	Unchecked	Unchecked	Unchecked	Unchecked	Checked		Unchecked	Unchecked	Unchecked	Unchecked	Unchecked	Unchecked	Unchecked	Checked		Unchecked	Checked	Unchecked	Unchecked	Unchecked	Unchecked	Unchecked	Unchecked
717	2022-05-08	Male | Nam	54	Farmer | Nông dân		Primary school | Cấp I	Married | Kết hôn		0-10 kilometers	No | Chưa từng
718	2022-05-08	Male | Nam	74	Farmer | Nông dân		Secondary school | Cấp II	Married | Kết hôn		0-10 kilometers	No | Chưa từng
719	2022-05-08	Female | Nữ	63	Farmer | Nông dân		Secondary school | Cấp II	Married | Kết hôn		0-10 kilometers	No | Chưa từng
720	2022-05-08	Male | Nam	36	Farmer | Nông dân		High school | Cấp III	Married | Kết hôn		0-10 kilometers	No | Chưa từng
721	2022-05-08	Male | Nam	53	Farmer | Nông dân		Secondary school | Cấp II	Married | Kết hôn		0-10 kilometers	No | Chưa từng
722	2022-05-09	Female | Nữ	48	Other | Khác		Secondary school | Cấp II	Married | Kết hôn		0-10 kilometers	No | Chưa từng
723	2022-05-09	Female | Nữ	58	Farmer | Nông dân		Secondary school | Cấp II	Married | Kết hôn		0-10 kilometers	No | Chưa từng
724	2022-05-09	Male | Nam	53	Farmer | Nông dân		Did not go to school | Mù chữ (Không đi học)	Married | Kết hôn		0-10 kilometers	No | Chưa từng
725	2022-05-09	Male | Nam	54	Farmer | Nông dân		Primary school | Cấp I	Married | Kết hôn		0-10 kilometers	No | Chưa từng
726	2022-05-09	Female | Nữ	60	Farmer | Nông dân		Secondary school | Cấp II	Married | Kết hôn		0-10 kilometers	No | Chưa từng
727	2022-05-09	Female | Nữ	25	Farmer | Nông dân		University or higher | TC/CĐ/Đại học hoặc cao hơn	Single | Độc thân		0-10 kilometers	No | Chưa từng
728	2022-05-09	Male | Nam	46	Farmer | Nông dân		Secondary school | Cấp II	Married | Kết hôn		0-10 kilometers	No | Chưa từng
729	2022-05-09	Male | Nam	50	Farmer | Nông dân		Secondary school | Cấp II	Married | Kết hôn		0-10 kilometers	No | Chưa từng
730	2022-05-09	Male | Nam	69	Farmer | Nông dân		Secondary school | Cấp II	Married | Kết hôn		0-10 kilometers	No | Chưa từng
731	2022-05-09	Male | Nam	60	Farmer | Nông dân		Secondary school | Cấp II	Married | Kết hôn		0-10 kilometers	No | Chưa từng
732	2022-05-09	Male | Nam	65	Farmer | Nông dân		Primary school | Cấp I	Married | Kết hôn		0-10 kilometers	No | Chưa từng
733	2022-05-09	Female | Nữ	60	Farmer | Nông dân		Secondary school | Cấp II	Married | Kết hôn		0-10 kilometers	No | Chưa từng
734	2022-05-09	Female | Nữ	55	Farmer | Nông dân		Secondary school | Cấp II	Married | Kết hôn		0-10 kilometers	No | Chưa từng
735	2022-05-09	Male | Nam	61	Farmer | Nông dân		Secondary school | Cấp II	Married | Kết hôn		0-10 kilometers	No | Chưa từng
736	2022-05-09	Male | Nam	41	Farmer | Nông dân		Secondary school | Cấp II	Married | Kết hôn		0-10 kilometers	No | Chưa từng
737	2022-05-08	Male | Nam	63	Farmer | Nông dân		Secondary school | Cấp II	Married | Kết hôn		0-10 kilometers	No | Chưa từng
738	2022-05-08	Female | Nữ	40	Farmer | Nông dân		Secondary school | Cấp II	Married | Kết hôn		0-10 kilometers	No | Chưa từng
739	2022-05-08	Female | Nữ	35	Farmer | Nông dân		Secondary school | Cấp II	Married | Kết hôn		0-10 kilometers	Yes, as a disease in both humans & livestock | Có nó là bệnh trên người và động vật	Unchecked	Checked	Unchecked	Unchecked	Unchecked	Unchecked		Very serious | Rất nghiêm trọng	Somewhat serious | Nghiêm trọng	Unchecked	Unchecked	Unchecked	Unchecked	Unchecked	Unchecked	Unchecked	Unchecked	Unchecked	Unchecked	Checked		Unchecked	Unchecked	Unchecked	Unchecked	Unchecked	Unchecked	Unchecked	Checked		Unchecked	Unchecked	Unchecked	Unchecked	Unchecked	Checked	Unchecked	Unchecked	tiep xuc voi dong vat
740	2022-05-09	Female | Nữ	31	Farmer | Nông dân		Secondary school | Cấp II	Married | Kết hôn		0-10 kilometers	No | Chưa từng
741	2022-05-08	Female | Nữ	36	Farmer | Nông dân		Secondary school | Cấp II	Married | Kết hôn		0-10 kilometers	Yes, as a human disease | Có nó là bệnh trên người	Unchecked	Checked	Unchecked	Unchecked	Unchecked	Unchecked		Somewhat serious | Nghiêm trọng	Somewhat serious | Nghiêm trọng	Unchecked	Unchecked	Unchecked	Unchecked	Unchecked	Unchecked	Unchecked	Unchecked	Unchecked	Unchecked	Checked		Unchecked	Unchecked	Unchecked	Unchecked	Checked	Unchecked	Unchecked	Unchecked		Unchecked	Checked	Unchecked	Unchecked	Unchecked	Unchecked	Unchecked	Unchecked
742	2022-05-08	Female | Nữ	32	Farmer | Nông dân		High school | Cấp III	Married | Kết hôn		0-10 kilometers	No | Chưa từng
743	2022-05-09	Male | Nam	39	Farmer | Nông dân		High school | Cấp III	Married | Kết hôn		0-10 kilometers	No | Chưa từng
744	2022-05-08	Female | Nữ	32	Farmer | Nông dân		Secondary school | Cấp II	Married | Kết hôn		0-10 kilometers	No | Chưa từng
745	2022-05-08	Female | Nữ	30	Farmer | Nông dân		High school | Cấp III	Married | Kết hôn		0-10 kilometers	Yes, as a human disease | Có nó là bệnh trên người	Unchecked	Checked	Unchecked	Unchecked	Unchecked	Unchecked		Somewhat serious | Nghiêm trọng	Somewhat serious | Nghiêm trọng	Unchecked	Unchecked	Unchecked	Unchecked	Unchecked	Unchecked	Checked	Unchecked	Unchecked	Unchecked	Unchecked		Unchecked	Unchecked	Unchecked	Unchecked	Checked	Unchecked	Unchecked	Unchecked		Unchecked	Unchecked	Checked	Unchecked	Unchecked	Unchecked	Unchecked	Unchecked
746	2022-05-08	Female | Nữ	34	Farmer | Nông dân		High school | Cấp III	Married | Kết hôn		0-10 kilometers	No | Chưa từng
747	2022-05-08	Female | Nữ	41	Farmer | Nông dân		High school | Cấp III	Married | Kết hôn		0-10 kilometers	No | Chưa từng
748	2022-05-08	Female | Nữ	30	Farmer | Nông dân		High school | Cấp III	Married | Kết hôn		0-10 kilometers	No | Chưa từng
749	2022-05-08	Male | Nam	62	Farmer | Nông dân		High school | Cấp III	Married | Kết hôn		0-10 kilometers	No | Chưa từng
750	2022-05-08	Female | Nữ	32	Farmer | Nông dân		Secondary school | Cấp II	Married | Kết hôn		0-10 kilometers	Yes, as a disease in livestock | Có nó là bệnh trên động vật	Unchecked	Checked	Unchecked	Unchecked	Unchecked	Unchecked		Very serious | Rất nghiêm trọng	Somewhat serious | Nghiêm trọng	Unchecked	Unchecked	Unchecked	Unchecked	Unchecked	Unchecked	Unchecked	Unchecked	Unchecked	Unchecked	Checked		Unchecked	Unchecked	Unchecked	Unchecked	Unchecked	Unchecked	Unchecked	Checked		Checked	Unchecked	Unchecked	Unchecked	Unchecked	Unchecked	Unchecked	Unchecked
751	2022-05-09	Male | Nam	35	Farmer | Nông dân		Secondary school | Cấp II	Married | Kết hôn		0-10 kilometers	No | Chưa từng
752	2022-05-09	Female | Nữ	44	Farmer | Nông dân		High school | Cấp III	Married | Kết hôn		0-10 kilometers	No | Chưa từng
753	2022-05-09	Female | Nữ	35	Farmer | Nông dân		High school | Cấp III	Married | Kết hôn		0-10 kilometers	Yes, as a human disease | Có nó là bệnh trên người	Unchecked	Checked	Unchecked	Unchecked	Unchecked	Unchecked		Somewhat serious | Nghiêm trọng	Somewhat serious | Nghiêm trọng	Unchecked	Unchecked	Unchecked	Unchecked	Unchecked	Unchecked	Unchecked	Unchecked	Unchecked	Unchecked	Checked		Unchecked	Unchecked	Unchecked	Unchecked	Unchecked	Unchecked	Unchecked	Checked		Unchecked	Unchecked	Unchecked	Unchecked	Unchecked	Unchecked	Unchecked	Checked
754	2022-05-09	Female | Nữ	28	Farmer | Nông dân		Secondary school | Cấp II	Married | Kết hôn		0-10 kilometers	No | Chưa từng
755	2022-05-08	Male | Nam	37	Farmer | Nông dân		High school | Cấp III	Married | Kết hôn		0-10 kilometers	No | Chưa từng
756	2022-05-08	Male | Nam	29	Other | Khác	tu do	University or higher | TC/CĐ/Đại học hoặc cao hơn	Married | Kết hôn		0-10 kilometers	Yes, as a disease in both humans & livestock | Có nó là bệnh trên người và động vật	Unchecked	Checked	Unchecked	Unchecked	Unchecked	Unchecked		Somewhat serious | Nghiêm trọng	Somewhat serious | Nghiêm trọng	Unchecked	Unchecked	Unchecked	Unchecked	Checked	Unchecked	Unchecked	Unchecked	Unchecked	Unchecked	Unchecked		Unchecked	Unchecked	Unchecked	Unchecked	Checked	Unchecked	Unchecked	Unchecked		Unchecked	Unchecked	Unchecked	Unchecked	Unchecked	Unchecked	Unchecked	Checked
757	2022-05-08	Female | Nữ	36	Farmer | Nông dân		High school | Cấp III	Married | Kết hôn		0-10 kilometers	No | Chưa từng
758	2022-05-08	Female | Nữ	32	Worker | Công nhân		High school | Cấp III	Married | Kết hôn		0-10 kilometers	No | Chưa từng
759	2022-05-09	Female | Nữ	38	Farmer | Nông dân		High school | Cấp III	Married | Kết hôn		0-10 kilometers	No | Chưa từng
760	2022-05-09	Male | Nam	9	School children | Còn nhỏ đi học		Primary school | Cấp I	Single | Độc thân		0-10 kilometers	No | Chưa từng
761	2022-05-09	Male | Nam	12	School children | Còn nhỏ đi học		Secondary school | Cấp II	Single | Độc thân		0-10 kilometers	No | Chưa từng
762	2022-05-08	Male | Nam	7	School children | Còn nhỏ đi học		Primary school | Cấp I	Single | Độc thân	con nho	0-10 kilometers	No | Chưa từng
763	2022-05-08	Female | Nữ	12	Farmer | Nông dân		Secondary school | Cấp II	Single | Độc thân	di hoc	0-10 kilometers	No | Chưa từng
764	2022-05-08	Female | Nữ	6	School children | Còn nhỏ đi học		Primary school | Cấp I	Single | Độc thân		Don't know | Tôi không biết	No | Chưa từng
765	2022-05-08	Female | Nữ	6	School children | Còn nhỏ đi học		Did not go to school | Mù chữ (Không đi học)	Single | Độc thân	con nho di hoc	0-10 kilometers	No | Chưa từng
766	2022-05-09	Male | Nam	8	School children | Còn nhỏ đi học		Primary school | Cấp I	Single | Độc thân		0-10 kilometers	No | Chưa từng
767	2022-05-09	Female | Nữ	13	School children | Còn nhỏ đi học		Secondary school | Cấp II	Single | Độc thân	con nho di hoc	0-10 kilometers	No | Chưa từng
768	2022-05-09	Male | Nam	14	School children | Còn nhỏ đi học		Secondary school | Cấp II	Single | Độc thân	con nho di hoc	0-10 kilometers	No | Chưa từng
769	2022-05-09	Female | Nữ	10	School children | Còn nhỏ đi học		Primary school | Cấp I	Single | Độc thân	con nho di hoc	0-10 kilometers	No | Chưa từng
770	2022-05-09	Female | Nữ	37	Farmer | Nông dân		Secondary school | Cấp II	Married | Kết hôn		0-10 kilometers	Yes, as a disease in both humans & livestock | Có nó là bệnh trên người và động vật	Unchecked	Checked	Unchecked	Unchecked	Unchecked	Unchecked		Somewhat serious | Nghiêm trọng	Somewhat serious | Nghiêm trọng	Unchecked	Unchecked	Unchecked	Unchecked	Checked	Unchecked	Unchecked	Unchecked	Unchecked	Unchecked	Unchecked		Unchecked	Unchecked	Unchecked	Unchecked	Checked	Unchecked	Unchecked	Unchecked		Unchecked	Checked	Unchecked	Unchecked	Unchecked	Unchecked	Unchecked	Unchecked
771	2022-05-09	Female | Nữ	11	School children | Còn nhỏ đi học		Primary school | Cấp I	Single | Độc thân	con nho	0-10 kilometers	No | Chưa từng
772	2022-05-08	Male | Nam	9	School children | Còn nhỏ đi học		Primary school | Cấp I	Single | Độc thân	con nho	0-10 kilometers	No | Chưa từng
773	2022-05-08	Female | Nữ	10	School children | Còn nhỏ đi học		Primary school | Cấp I	Single | Độc thân	con nho	0-10 kilometers	No | Chưa từng
774	2022-05-08	Male | Nam	9	School children | Còn nhỏ đi học		Primary school | Cấp I	Single | Độc thân		0-10 kilometers	No | Chưa từng
775	2022-05-08	Male | Nam	11	School children | Còn nhỏ đi học		Secondary school | Cấp II	Single | Độc thân	con nho di hoc	0-10 kilometers	No | Chưa từng
776	2022-05-08	Male | Nam	6	School children | Còn nhỏ đi học		Did not go to school | Mù chữ (Không đi học)	Single | Độc thân	con nho	0-10 kilometers	No | Chưa từng
777	2022-05-08	Male | Nam	16	School children | Còn nhỏ đi học		High school | Cấp III	Single | Độc thân		0-10 kilometers	Yes, as a human disease | Có nó là bệnh trên người	Unchecked	Unchecked	Unchecked	Unchecked	Unchecked	Checked		Not very serious | Không quá nghiêm trọng	Not very serious | Không quá nghiêm trọng	Unchecked	Unchecked	Unchecked	Unchecked	Unchecked	Unchecked	Unchecked	Unchecked	Unchecked	Unchecked	Checked		Unchecked	Unchecked	Unchecked	Unchecked	Unchecked	Unchecked	Unchecked	Checked		Unchecked	Unchecked	Unchecked	Unchecked	Unchecked	Unchecked	Unchecked	Checked
778	2022-05-08	Male | Nam	41	Worker | Công nhân		Secondary school | Cấp II	Married | Kết hôn		0-10 kilometers	No | Chưa từng
779	2022-05-08	Male | Nam	10	School children | Còn nhỏ đi học		Primary school | Cấp I	Single | Độc thân		0-10 kilometers	No | Chưa từng
780	2022-05-08	Male | Nam	8	School children | Còn nhỏ đi học		Primary school | Cấp I	Single | Độc thân		0-10 kilometers	No | Chưa từng
781	2022-05-08	Male | Nam	12	School children | Còn nhỏ đi học		Secondary school | Cấp II	Single | Độc thân	con nho	0-10 kilometers	No | Chưa từng
782	2022-05-09	Female | Nữ	34	Worker | Công nhân		Secondary school | Cấp II	Married | Kết hôn		0-10 kilometers	No | Chưa từng
783	2022-05-09	Male | Nam	12	School children | Còn nhỏ đi học		Secondary school | Cấp II	Single | Độc thân		0-10 kilometers	No | Chưa từng
784	2022-05-08	Female | Nữ	12	School children | Còn nhỏ đi học		Secondary school | Cấp II	Single | Độc thân	con nho	0-10 kilometers	No | Chưa từng
785	2022-05-08	Male | Nam	9	School children | Còn nhỏ đi học		Primary school | Cấp I	Single | Độc thân	con nho	0-10 kilometers	No | Chưa từng
786	2022-05-08	Female | Nữ	15	School children | Còn nhỏ đi học		Secondary school | Cấp II	Single | Độc thân		0-10 kilometers	Yes, as a disease in livestock | Có nó là bệnh trên động vật	Unchecked	Checked	Unchecked	Unchecked	Unchecked	Unchecked		Somewhat serious | Nghiêm trọng	Somewhat serious | Nghiêm trọng	Unchecked	Unchecked	Unchecked	Unchecked	Unchecked	Unchecked	Unchecked	Unchecked	Unchecked	Unchecked	Checked		Unchecked	Unchecked	Unchecked	Unchecked	Checked	Unchecked	Unchecked	Unchecked		Unchecked	Checked	Unchecked	Unchecked	Unchecked	Unchecked	Unchecked	Unchecked
787	2022-05-08	Male | Nam	9	School children | Còn nhỏ đi học		Primary school | Cấp I	Single | Độc thân	con nho	0-10 kilometers	No | Chưa từng
788	2022-05-09	Female | Nữ	9	School children | Còn nhỏ đi học		Primary school | Cấp I	Single | Độc thân		0-10 kilometers	No | Chưa từng
789	2022-05-09	Male | Nam	12	School children | Còn nhỏ đi học		Secondary school | Cấp II	Single | Độc thân		0-10 kilometers	No | Chưa từng
790	2022-05-08	Male | Nam	17	School children | Còn nhỏ đi học		High school | Cấp III	Single | Độc thân		0-10 kilometers	Yes, as a disease in livestock | Có nó là bệnh trên động vật	Unchecked	Checked	Unchecked	Unchecked	Unchecked	Unchecked		Somewhat serious | Nghiêm trọng	Somewhat serious | Nghiêm trọng	Unchecked	Unchecked	Unchecked	Unchecked	Checked	Checked	Unchecked	Unchecked	Unchecked	Unchecked	Unchecked		Unchecked	Unchecked	Unchecked	Unchecked	Checked	Unchecked	Unchecked	Unchecked		Unchecked	Checked	Unchecked	Unchecked	Unchecked	Unchecked	Unchecked	Unchecked
791	2022-05-08	Male | Nam	13	School children | Còn nhỏ đi học		Secondary school | Cấp II	Single | Độc thân		0-10 kilometers	No | Chưa từng
792	2022-05-08	Female | Nữ	10	School children | Còn nhỏ đi học		Primary school | Cấp I	Single | Độc thân		Don't know | Tôi không biết	No | Chưa từng
793	2022-05-08	Female | Nữ	58	Farmer | Nông dân		Secondary school | Cấp II	Married | Kết hôn		0-10 kilometers	No | Chưa từng
794	2022-05-09	Male | Nam	60	Farmer | Nông dân		Secondary school | Cấp II	Married | Kết hôn		0-10 kilometers	No | Chưa từng
795	2022-05-09	Female | Nữ	65	Farmer | Nông dân		Secondary school | Cấp II	Married | Kết hôn		0-10 kilometers	No | Chưa từng
796	2022-05-09	Male | Nam	37	Other | Khác	tu do	Secondary school | Cấp II	Married | Kết hôn		0-10 kilometers	No | Chưa từng
797	2022-05-09	Female | Nữ	46	Worker | Công nhân		Secondary school | Cấp II	Married | Kết hôn		0-10 kilometers	No | Chưa từng
798	2022-05-09	Female | Nữ	46	Farmer | Nông dân		High school | Cấp III	Married | Kết hôn		0-10 kilometers	No | Chưa từng
799	2022-05-09	Female | Nữ	46	Farmer | Nông dân		Secondary school | Cấp II	Married | Kết hôn		0-10 kilometers	No | Chưa từng
800	2022-05-09	Male | Nam	61	Farmer | Nông dân		Secondary school | Cấp II	Married | Kết hôn		0-10 kilometers	No | Chưa từng
801	2022-05-09	Female | Nữ	8	School children | Còn nhỏ đi học		Primary school | Cấp I	Single | Độc thân	con nho	0-10 kilometers	No | Chưa từng
802	2022-05-09	Female | Nữ	23	Farmer | Nông dân		High school | Cấp III	Married | Kết hôn		0-10 kilometers	No | Chưa từng
803	2022-05-09	Female | Nữ	50	Farmer | Nông dân		Secondary school | Cấp II	Married | Kết hôn		0-10 kilometers	Yes, as a disease in both humans & livestock | Có nó là bệnh trên người và động vật	Unchecked	Checked	Unchecked	Unchecked	Unchecked	Unchecked		Somewhat serious | Nghiêm trọng	Somewhat serious | Nghiêm trọng	Unchecked	Unchecked	Unchecked	Unchecked	Checked	Unchecked	Unchecked	Unchecked	Unchecked	Unchecked	Unchecked		Unchecked	Unchecked	Unchecked	Unchecked	Checked	Unchecked	Unchecked	Unchecked		Unchecked	Unchecked	Unchecked	Unchecked	Unchecked	Unchecked	Unchecked	Checked
804	2022-05-09	Female | Nữ	6	School children | Còn nhỏ đi học		Did not go to school | Mù chữ (Không đi học)	Single | Độc thân	con nho	0-10 kilometers	No | Chưa từng
805	2022-05-09	Male | Nam	66	Farmer | Nông dân		Secondary school | Cấp II	Married | Kết hôn		0-10 kilometers	No | Chưa từng
806	2022-05-09	Male | Nam	36	Farmer | Nông dân		High school | Cấp III	Married | Kết hôn		0-10 kilometers	Yes, as a disease in both humans & livestock | Có nó là bệnh trên người và động vật	Unchecked	Checked	Unchecked	Unchecked	Unchecked	Unchecked		Somewhat serious | Nghiêm trọng	Somewhat serious | Nghiêm trọng	Unchecked	Unchecked	Unchecked	Unchecked	Checked	Unchecked	Unchecked	Unchecked	Unchecked	Unchecked	Unchecked		Unchecked	Unchecked	Unchecked	Unchecked	Checked	Unchecked	Unchecked	Unchecked		Unchecked	Checked	Unchecked	Unchecked	Unchecked	Unchecked	Unchecked	Unchecked
807	2022-05-08	Female | Nữ	53	Farmer | Nông dân		Secondary school | Cấp II	Married | Kết hôn		0-10 kilometers	No | Chưa từng
808	2022-05-08	Female | Nữ	63	Farmer | Nông dân		Secondary school | Cấp II	Married | Kết hôn		0-10 kilometers	No | Chưa từng
809	2022-05-08	Female | Nữ	64	Farmer | Nông dân		High school | Cấp III	Married | Kết hôn		0-10 kilometers	No | Chưa từng
810	2022-05-08	Female | Nữ	65	Farmer | Nông dân		Primary school | Cấp I	Married | Kết hôn		0-10 kilometers	No | Chưa từng
811	2022-05-08	Female | Nữ	9	School children | Còn nhỏ đi học		Primary school | Cấp I	Single | Độc thân		Don't know | Tôi không biết	No | Chưa từng
812	2022-05-08	Female | Nữ	58	Farmer | Nông dân		Secondary school | Cấp II	Married | Kết hôn		0-10 kilometers	No | Chưa từng
813	2022-05-09	Female | Nữ	53	Farmer | Nông dân		High school | Cấp III	Married | Kết hôn		0-10 kilometers	No | Chưa từng
814	2022-05-09	Female | Nữ	13	School children | Còn nhỏ đi học		Secondary school | Cấp II	Single | Độc thân	con nho	0-10 kilometers	No | Chưa từng
815	2022-05-08	Female | Nữ	57	Farmer | Nông dân		Secondary school | Cấp II	Married | Kết hôn		0-10 kilometers	No | Chưa từng
816	2022-05-08	Male | Nam	47	Farmer | Nông dân		Secondary school | Cấp II	Married | Kết hôn		0-10 kilometers	No | Chưa từng
817	2022-05-08	Female | Nữ	57	Farmer | Nông dân		Secondary school | Cấp II	Married | Kết hôn		0-10 kilometers	No | Chưa từng
818	2022-05-08	Male | Nam	23	Cadre, government, civil servant | Công chức		University or higher | TC/CĐ/Đại học hoặc cao hơn	Married | Kết hôn		0-10 kilometers	No | Chưa từng
819	2022-05-08	Male | Nam	57	Farmer | Nông dân		Secondary school | Cấp II	Married | Kết hôn		0-10 kilometers	No | Chưa từng
820	2022-05-08	Male | Nam	14	School children | Còn nhỏ đi học		Secondary school | Cấp II	Single | Độc thân		0-10 kilometers	Yes, as a disease in both humans & livestock | Có nó là bệnh trên người và động vật	Unchecked	Checked	Unchecked	Unchecked	Unchecked	Unchecked		Somewhat serious | Nghiêm trọng	Somewhat serious | Nghiêm trọng	Unchecked	Unchecked	Unchecked	Unchecked	Unchecked	Unchecked	Unchecked	Unchecked	Unchecked	Unchecked	Checked		Unchecked	Unchecked	Unchecked	Unchecked	Checked	Unchecked	Unchecked	Unchecked		Unchecked	Checked	Unchecked	Unchecked	Unchecked	Unchecked	Unchecked	Unchecked
821	2022-05-08	Female | Nữ	17	School children | Còn nhỏ đi học		High school | Cấp III	Single | Độc thân	di hoc	0-10 kilometers	Yes, as a human disease | Có nó là bệnh trên người	Unchecked	Checked	Unchecked	Unchecked	Unchecked	Unchecked		Somewhat serious | Nghiêm trọng	Somewhat serious | Nghiêm trọng	Unchecked	Unchecked	Unchecked	Unchecked	Checked	Unchecked	Unchecked	Unchecked	Unchecked	Unchecked	Unchecked		Unchecked	Unchecked	Unchecked	Unchecked	Checked	Unchecked	Unchecked	Unchecked		Unchecked	Checked	Unchecked	Unchecked	Unchecked	Unchecked	Unchecked	Unchecked
822	2022-05-08	Female | Nữ	13	School children | Còn nhỏ đi học		Secondary school | Cấp II	Single | Độc thân		0-10 kilometers	Yes, as a human disease | Có nó là bệnh trên người	Unchecked	Checked	Unchecked	Unchecked	Unchecked	Unchecked		Somewhat serious | Nghiêm trọng	Somewhat serious | Nghiêm trọng	Unchecked	Unchecked	Unchecked	Unchecked	Unchecked	Unchecked	Unchecked	Unchecked	Unchecked	Unchecked	Checked		Unchecked	Unchecked	Unchecked	Unchecked	Checked	Unchecked	Unchecked	Unchecked		Checked	Checked	Unchecked	Unchecked	Unchecked	Unchecked	Unchecked	Unchecked
823	2022-05-08	Male | Nam	15	School children | Còn nhỏ đi học		Secondary school | Cấp II	Single | Độc thân	con nho di hoc	0-10 kilometers	No | Chưa từng
824	2022-05-08	Male | Nam	10	School children | Còn nhỏ đi học		Primary school | Cấp I	Single | Độc thân	con nho di hoc	0-10 kilometers	No | Chưa từng
825	2022-05-08	Male | Nam	6	School children | Còn nhỏ đi học		Did not go to school | Mù chữ (Không đi học)	Single | Độc thân	con nho	0-10 kilometers	No | Chưa từng
826	2022-05-08	Male | Nam	60	Farmer | Nông dân		Secondary school | Cấp II	Married | Kết hôn		0-10 kilometers	No | Chưa từng
827	2022-05-08	Female | Nữ	55	Farmer | Nông dân		High school | Cấp III	Married | Kết hôn		0-10 kilometers	No | Chưa từng
828	2022-05-08	Female | Nữ	7	School children | Còn nhỏ đi học		Primary school | Cấp I	Single | Độc thân		Don't know | Tôi không biết	No | Chưa từng
829	2022-05-08	Male | Nam	15	School children | Còn nhỏ đi học		Secondary school | Cấp II	Single | Độc thân		0-10 kilometers	Yes, as a disease in both humans & livestock | Có nó là bệnh trên người và động vật	Unchecked	Unchecked	Unchecked	Unchecked	Unchecked	Checked		Somewhat serious | Nghiêm trọng	Somewhat serious | Nghiêm trọng	Unchecked	Unchecked	Unchecked	Unchecked	Unchecked	Unchecked	Unchecked	Unchecked	Unchecked	Unchecked	Checked		Unchecked	Unchecked	Unchecked	Checked	Unchecked	Unchecked	Unchecked	Unchecked		Unchecked	Unchecked	Unchecked	Unchecked	Unchecked	Unchecked	Unchecked	Checked
830	2022-05-08	Male | Nam	14	School children | Còn nhỏ đi học		Secondary school | Cấp II	Single | Độc thân		0-10 kilometers	No | Chưa từng
831	2022-05-08	Female | Nữ	20	Worker | Công nhân		High school | Cấp III	Single | Độc thân		0-10 kilometers	No | Chưa từng
832	2022-05-08	Female | Nữ	44	Farmer | Nông dân		Secondary school | Cấp II	Married | Kết hôn		0-10 kilometers	No | Chưa từng
833	2022-05-08	Female | Nữ	29	Farmer | Nông dân		Secondary school | Cấp II	Married | Kết hôn		0-10 kilometers	No | Chưa từng
834	2022-05-13	Male | Nam	13	School children | Còn nhỏ đi học		Secondary school | Cấp II	Single | Độc thân		0-10 kilometers	No | Chưa từng
835	2022-05-13	Female | Nữ	7	School children | Còn nhỏ đi học		Primary school | Cấp I	Single | Độc thân		0-10 kilometers	No | Chưa từng
836	2022-05-13	Female | Nữ	52	Farmer | Nông dân		Secondary school | Cấp II	Married | Kết hôn		0-10 kilometers	No | Chưa từng
837	2022-05-12	Female | Nữ	58	Farmer | Nông dân		High school | Cấp III	Married | Kết hôn		0-10 kilometers	No | Chưa từng
838	2022-05-12	Female | Nữ	13	School children | Còn nhỏ đi học		Secondary school | Cấp II	Single | Độc thân		0-10 kilometers	No | Chưa từng
839	2022-05-12	Male | Nam	42	Other | Khác	chay xe	Secondary school | Cấp II	Married | Kết hôn		0-10 kilometers	No | Chưa từng
840	2022-05-12	Female | Nữ	14	School children | Còn nhỏ đi học		Secondary school | Cấp II	Single | Độc thân		0-10 kilometers	No | Chưa từng
841	2022-05-12	Male | Nam	17	Worker | Công nhân		Secondary school | Cấp II	Single | Độc thân		0-10 kilometers	No | Chưa từng
842	2022-05-13	Female | Nữ	40	Other | Khác	tu do	High school | Cấp III	Married | Kết hôn		0-10 kilometers	No | Chưa từng
843	2022-05-13	Male | Nam	17	School children | Còn nhỏ đi học		High school | Cấp III	Single | Độc thân		0-10 kilometers	No | Chưa từng
844	2022-05-13	Female | Nữ	42	Other | Khác	tu do	Secondary school | Cấp II	Married | Kết hôn		0-10 kilometers	No | Chưa từng
845	2022-05-13	Male | Nam	10	School children | Còn nhỏ đi học		Primary school | Cấp I	Single | Độc thân	con nho	0-10 kilometers	No | Chưa từng
846	2022-05-13	Male | Nam	38	Farmer | Nông dân		High school | Cấp III	Married | Kết hôn		0-10 kilometers	No | Chưa từng
847	2022-05-13	Female | Nữ	6	School children | Còn nhỏ đi học		Did not go to school | Mù chữ (Không đi học)	Single | Độc thân	con nho	0-10 kilometers	No | Chưa từng
848	2022-05-13	Female | Nữ	58	Farmer | Nông dân		Secondary school | Cấp II	Married | Kết hôn		0-10 kilometers	No | Chưa từng
849	2022-05-13	Female | Nữ	31	Other | Khác	buon ban	University or higher | TC/CĐ/Đại học hoặc cao hơn	Married | Kết hôn		0-10 kilometers	No | Chưa từng
850	2022-05-13	Female | Nữ	36	Farmer | Nông dân		High school | Cấp III	Married | Kết hôn		0-10 kilometers	No | Chưa từng
851	2022-05-13	Male | Nam	12	School children | Còn nhỏ đi học		Secondary school | Cấp II	Single | Độc thân		0-10 kilometers	No | Chưa từng
852	2022-05-13	Male | Nam	22	Other | Khác	tu do	Secondary school | Cấp II	Single | Độc thân		0-10 kilometers	No | Chưa từng
853	2022-05-13	Female | Nữ	60	Farmer | Nông dân		Secondary school | Cấp II	Married | Kết hôn		0-10 kilometers	Yes, as a human disease | Có nó là bệnh trên người	Unchecked	Checked	Unchecked	Unchecked	Unchecked	Unchecked		Somewhat serious | Nghiêm trọng	Somewhat serious | Nghiêm trọng	Unchecked	Unchecked	Unchecked	Unchecked	Unchecked	Unchecked	Unchecked	Unchecked	Unchecked	Unchecked	Checked		Unchecked	Unchecked	Unchecked	Unchecked	Unchecked	Unchecked	Unchecked	Checked		Unchecked	Unchecked	Unchecked	Unchecked	Unchecked	Unchecked	Unchecked	Checked
854	2022-05-13	Female | Nữ	56	Farmer | Nông dân		Secondary school | Cấp II	Married | Kết hôn		0-10 kilometers	No | Chưa từng
855	2022-05-13	Female | Nữ	18	School children | Còn nhỏ đi học		High school | Cấp III	Single | Độc thân		0-10 kilometers	No | Chưa từng
856	2022-05-13	Female | Nữ	48	Farmer | Nông dân		Secondary school | Cấp II	Married | Kết hôn		0-10 kilometers	No | Chưa từng
857	2022-05-13	Male | Nam	17	School children | Còn nhỏ đi học		High school | Cấp III	Single | Độc thân	con nho	0-10 kilometers	No | Chưa từng
858	2022-05-13	Female | Nữ	46	Farmer | Nông dân		Secondary school | Cấp II	Married | Kết hôn		0-10 kilometers	No | Chưa từng
859	2022-05-13	Male | Nam	14	School children | Còn nhỏ đi học		Secondary school | Cấp II	Other | Khác		0-10 kilometers	No | Chưa từng
860	2022-05-13	Female | Nữ	51	Cadre, government, civil servant | Công chức		University or higher | TC/CĐ/Đại học hoặc cao hơn	Married | Kết hôn		0-10 kilometers	Yes, as a disease in both humans & livestock | Có nó là bệnh trên người và động vật	Unchecked	Unchecked	Unchecked	Unchecked	Unchecked	Checked		Very serious | Rất nghiêm trọng	Very serious | Rất nghiêm trọng	Unchecked	Unchecked	Unchecked	Unchecked	Unchecked	Unchecked	Unchecked	Unchecked	Unchecked	Unchecked	Checked		Unchecked	Unchecked	Unchecked	Unchecked	Checked	Unchecked	Unchecked	Unchecked		Unchecked	Unchecked	Unchecked	Unchecked	Unchecked	Unchecked	Checked	Unchecked	do an thuc an khong hop ve sinh
861	2022-05-13	Female | Nữ	64	Cadre, government, civil servant | Công chức		University or higher | TC/CĐ/Đại học hoặc cao hơn	Married | Kết hôn		0-10 kilometers	No | Chưa từng
862	2022-05-13	Female | Nữ	20	School children | Còn nhỏ đi học	sinh vien	University or higher | TC/CĐ/Đại học hoặc cao hơn	Single | Độc thân		0-10 kilometers	No | Chưa từng
863	2022-05-05	Female | Nữ	33	Farmer | Nông dân		High school | Cấp III	Married | Kết hôn		0-10 kilometers	Yes, as a disease in both humans & livestock | Có nó là bệnh trên người và động vật	Unchecked	Checked	Unchecked	Unchecked	Unchecked	Unchecked		Somewhat serious | Nghiêm trọng	Somewhat serious | Nghiêm trọng	Unchecked	Unchecked	Unchecked	Unchecked	Unchecked	Unchecked	Unchecked	Unchecked	Unchecked	Unchecked	Checked		Unchecked	Unchecked	Unchecked	Unchecked	Unchecked	Unchecked	Unchecked	Checked		Unchecked	Checked	Checked	Unchecked	Unchecked	Unchecked	Unchecked	Unchecked
864	2022-05-13	Female | Nữ	6	School children | Còn nhỏ đi học		Did not go to school | Mù chữ (Không đi học)	Single | Độc thân	con nho di hoc	0-10 kilometers	No | Chưa từng
865	2022-05-13	Female | Nữ	52	Farmer | Nông dân		Secondary school | Cấp II	Married | Kết hôn		0-10 kilometers	No | Chưa từng
866	2022-05-13	Female | Nữ	25	Other | Khác	tu do	High school | Cấp III	Married | Kết hôn		0-10 kilometers	Yes, as a human disease | Có nó là bệnh trên người	Unchecked	Checked	Unchecked	Unchecked	Unchecked	Unchecked		Somewhat serious | Nghiêm trọng	Somewhat serious | Nghiêm trọng	Unchecked	Unchecked	Unchecked	Unchecked	Checked	Unchecked	Unchecked	Unchecked	Unchecked	Unchecked	Unchecked		Unchecked	Unchecked	Unchecked	Unchecked	Checked	Unchecked	Unchecked	Unchecked		Unchecked	Unchecked	Unchecked	Unchecked	Unchecked	Unchecked	Unchecked	Checked
867	2022-05-13	Female | Nữ	65	Farmer | Nông dân		Secondary school | Cấp II	Married | Kết hôn		0-10 kilometers	No | Chưa từng
868	2022-05-13	Male | Nam	58	Farmer | Nông dân		Secondary school | Cấp II	Married | Kết hôn		0-10 kilometers	No | Chưa từng
869	2022-05-13	Male | Nam	48	Farmer | Nông dân		Primary school | Cấp I	Married | Kết hôn		0-10 kilometers	No | Chưa từng
870	2022-05-13	Male | Nam	17	School children | Còn nhỏ đi học		High school | Cấp III	Single | Độc thân	hoc sinh	0-10 kilometers	No | Chưa từng
871	2022-05-13	Female | Nữ	14	School children | Còn nhỏ đi học		Secondary school | Cấp II	Single | Độc thân	con nho	0-10 kilometers	No | Chưa từng
872	2022-05-13	Male | Nam	10	School children | Còn nhỏ đi học		Primary school | Cấp I	Single | Độc thân	con nho di hoc	0-10 kilometers	No | Chưa từng
873	2022-05-13	Male | Nam	9	School children | Còn nhỏ đi học		Primary school | Cấp I	Single | Độc thân	con nho	0-10 kilometers	No | Chưa từng
874	2022-05-13	Female | Nữ	28	Farmer | Nông dân		Secondary school | Cấp II	Married | Kết hôn		0-10 kilometers	No | Chưa từng
875	2022-05-13	Male | Nam	20	Worker | Công nhân		High school | Cấp III	Single | Độc thân		0-10 kilometers	No | Chưa từng
876	2022-05-13	Male | Nam	6	School children | Còn nhỏ đi học		Primary school | Cấp I	Single | Độc thân	con nho	0-10 kilometers	No | Chưa từng
877	2022-05-13	Male | Nam	7	School children | Còn nhỏ đi học		Primary school | Cấp I	Single | Độc thân	con nho	0-10 kilometers	No | Chưa từng
878	2022-05-13	Male | Nam	15	Worker | Công nhân		Secondary school | Cấp II	Single | Độc thân		0-10 kilometers	No | Chưa từng
879	2022-05-13	Male | Nam	10	School children | Còn nhỏ đi học		Primary school | Cấp I	Single | Độc thân	con nho	0-10 kilometers	No | Chưa từng
880	2022-05-06	Female | Nữ	49	Farmer | Nông dân		Secondary school | Cấp II	Married | Kết hôn		0-10 kilometers	No | Chưa từng
881	2022-05-06	Male | Nam	16	School children | Còn nhỏ đi học		High school | Cấp III	Single | Độc thân		0-10 kilometers	No | Chưa từng
882	2022-05-05	Female | Nữ	31	Farmer | Nông dân		Secondary school | Cấp II	Married | Kết hôn		0-10 kilometers	No | Chưa từng
883	2022-05-05	Female | Nữ	45	Farmer | Nông dân		Secondary school | Cấp II	Married | Kết hôn		0-10 kilometers	No | Chưa từng
884	2022-05-05	Female | Nữ	52	Farmer | Nông dân		Secondary school | Cấp II	Married | Kết hôn		0-10 kilometers	No | Chưa từng
885	2022-05-05	Female | Nữ	54	Farmer | Nông dân		High school | Cấp III	Married | Kết hôn		0-10 kilometers	No | Chưa từng
886	2022-05-06	Female | Nữ	51	Other | Khác	may	High school | Cấp III	Married | Kết hôn		0-10 kilometers	Don't know | Tôi không biết	Unchecked	Unchecked	Unchecked	Unchecked	Unchecked	Checked		Somewhat serious | Nghiêm trọng	Somewhat serious | Nghiêm trọng	Unchecked	Unchecked	Unchecked	Unchecked	Unchecked	Unchecked	Unchecked	Unchecked	Unchecked	Unchecked	Checked		Unchecked	Unchecked	Unchecked	Unchecked	Unchecked	Unchecked	Unchecked	Checked		Unchecked	Unchecked	Unchecked	Unchecked	Unchecked	Unchecked	Unchecked	Checked
887	2022-05-06	Female | Nữ	75	Farmer | Nông dân		Secondary school | Cấp II	Widowed | Góa vợ/chồng (hoặc ly hôn)		0-10 kilometers	No | Chưa từng
888	2022-05-05	Female | Nữ	17	School children | Còn nhỏ đi học		High school | Cấp III	Single | Độc thân		0-10 kilometers	No | Chưa từng
889	2022-05-05	Male | Nam	64	Farmer | Nông dân		Secondary school | Cấp II	Married | Kết hôn		0-10 kilometers	No | Chưa từng
890	2022-05-05	Male | Nam	18	Farmer | Nông dân		Secondary school | Cấp II	Single | Độc thân		0-10 kilometers	No | Chưa từng
891	2022-05-13	Female | Nữ	58	Farmer | Nông dân		Secondary school | Cấp II	Married | Kết hôn		0-10 kilometers	No | Chưa từng
892	2022-05-14	Male | Nam	18	School children | Còn nhỏ đi học		High school | Cấp III	Single | Độc thân		0-10 kilometers	No | Chưa từng
893	2022-05-05	Male | Nam	15	School children | Còn nhỏ đi học		Secondary school | Cấp II	Single | Độc thân		0-10 kilometers	Yes, as a disease in both humans & livestock | Có nó là bệnh trên người và động vật	Unchecked	Checked	Unchecked	Unchecked	Unchecked	Unchecked		Somewhat serious | Nghiêm trọng	Somewhat serious | Nghiêm trọng	Checked	Unchecked	Unchecked	Unchecked	Checked	Unchecked	Unchecked	Unchecked	Unchecked	Unchecked	Unchecked		Unchecked	Unchecked	Unchecked	Unchecked	Checked	Unchecked	Unchecked	Unchecked		Unchecked	Unchecked	Unchecked	Unchecked	Unchecked	Checked	Unchecked	Unchecked	choi voi dong vat
894	2022-05-05	Male | Nam	8	School children | Còn nhỏ đi học		Primary school | Cấp I	Single | Độc thân		0-10 kilometers	No | Chưa từng
895	2022-05-14	Female | Nữ	41	Other | Khác	tu do	High school | Cấp III	Married | Kết hôn		0-10 kilometers	No | Chưa từng
896	2022-05-14	Male | Nam	20	School children | Còn nhỏ đi học		High school | Cấp III	Single | Độc thân		0-10 kilometers	No | Chưa từng
897	2022-05-14	Male | Nam	21	Worker | Công nhân		High school | Cấp III	Single | Độc thân		0-10 kilometers	No | Chưa từng
898	2022-05-14	Female | Nữ	51	Worker | Công nhân		High school | Cấp III	Married | Kết hôn		0-10 kilometers	No | Chưa từng
899	2022-05-05	Female | Nữ	40	Worker | Công nhân		Secondary school | Cấp II	Married | Kết hôn		0-10 kilometers	No | Chưa từng
900	2022-05-05	Male | Nam	10	School children | Còn nhỏ đi học		Primary school | Cấp I	Single | Độc thân		0-10 kilometers	No | Chưa từng
901	2022-05-05	Female | Nữ	39	Farmer | Nông dân		Secondary school | Cấp II	Married | Kết hôn		0-10 kilometers	Yes, as a human disease | Có nó là bệnh trên người	Unchecked	Checked	Unchecked	Checked	Unchecked	Unchecked		Somewhat serious | Nghiêm trọng	Somewhat serious | Nghiêm trọng	Unchecked	Unchecked	Unchecked	Unchecked	Checked	Unchecked	Checked	Unchecked	Unchecked	Unchecked	Unchecked		Unchecked	Unchecked	Unchecked	Unchecked	Checked	Unchecked	Unchecked	Unchecked		Unchecked	Checked	Unchecked	Unchecked	Unchecked	Unchecked	Unchecked	Unchecked
902	2022-05-05	Male | Nam	14	School children | Còn nhỏ đi học		Secondary school | Cấp II	Single | Độc thân		0-10 kilometers	No | Chưa từng
903	2022-05-05	Male | Nam	10	School children | Còn nhỏ đi học		Primary school | Cấp I	Single | Độc thân	con nho	0-10 kilometers	No | Chưa từng
904	2022-05-05	Female | Nữ	36	Farmer | Nông dân		Secondary school | Cấp II	Married | Kết hôn		0-10 kilometers	No | Chưa từng
905	2022-05-05	Female | Nữ	49	Farmer | Nông dân		Secondary school | Cấp II	Married | Kết hôn		0-10 kilometers	Yes, as a disease in both humans & livestock | Có nó là bệnh trên người và động vật	Unchecked	Checked	Unchecked	Unchecked	Unchecked	Unchecked		Somewhat serious | Nghiêm trọng	Somewhat serious | Nghiêm trọng	Unchecked	Unchecked	Unchecked	Unchecked	Unchecked	Unchecked	Unchecked	Unchecked	Unchecked	Unchecked	Checked		Unchecked	Unchecked	Unchecked	Unchecked	Unchecked	Unchecked	Unchecked	Checked		Unchecked	Unchecked	Unchecked	Unchecked	Unchecked	Unchecked	Unchecked	Checked
906	2022-05-14	Male | Nam	58	Farmer | Nông dân		High school | Cấp III	Married | Kết hôn		0-10 kilometers	No | Chưa từng
907	2022-05-14	Female | Nữ	18	School children | Còn nhỏ đi học		High school | Cấp III	Single | Độc thân		0-10 kilometers	No | Chưa từng
908	2022-05-14	Female | Nữ	29	Farmer | Nông dân		Secondary school | Cấp II	Married | Kết hôn		0-10 kilometers	No | Chưa từng
909	2022-05-05	Male | Nam	9	School children | Còn nhỏ đi học		Primary school | Cấp I	Single | Độc thân		0-10 kilometers	No | Chưa từng
910	2022-05-15	Male | Nam	23	Worker | Công nhân		Secondary school | Cấp II	Single | Độc thân		0-10 kilometers	No | Chưa từng
911	2022-05-15	Male | Nam	16	School children | Còn nhỏ đi học		High school | Cấp III	Single | Độc thân		0-10 kilometers	No | Chưa từng
912	2022-05-15	Female | Nữ	12	School children | Còn nhỏ đi học		Secondary school | Cấp II	Single | Độc thân		0-10 kilometers	No | Chưa từng
913	2022-05-15	Male | Nam	9	School children | Còn nhỏ đi học		Primary school | Cấp I	Single | Độc thân		0-10 kilometers	No | Chưa từng
914	2022-05-15	Male | Nam	13	School children | Còn nhỏ đi học		Secondary school | Cấp II	Single | Độc thân		0-10 kilometers	No | Chưa từng
915	2022-05-15	Male | Nam	7	School children | Còn nhỏ đi học		Primary school | Cấp I	Single | Độc thân		0-10 kilometers	No | Chưa từng
916	2022-05-15	Male | Nam	18	School children | Còn nhỏ đi học		High school | Cấp III	Single | Độc thân		0-10 kilometers	No | Chưa từng
917	2022-05-12	Male | Nam	14	School children | Còn nhỏ đi học		Secondary school | Cấp II	Single | Độc thân	con nho	0-10 kilometers	No | Chưa từng
918	2022-05-12	Female | Nữ	49	Farmer | Nông dân		Secondary school | Cấp II	Married | Kết hôn		0-10 kilometers	No | Chưa từng
919	2022-05-12	Female | Nữ	51	Farmer | Nông dân		Secondary school | Cấp II	Married | Kết hôn		0-10 kilometers	No | Chưa từng
920	2022-05-12	Female | Nữ	68	Farmer | Nông dân		Secondary school | Cấp II	Married | Kết hôn		0-10 kilometers	No | Chưa từng
921	2022-05-12	Female | Nữ	36	Farmer | Nông dân		Secondary school | Cấp II	Married | Kết hôn		0-10 kilometers		Unchecked	Unchecked	Unchecked	Unchecked	Unchecked	Unchecked				Unchecked	Unchecked	Unchecked	Unchecked	Unchecked	Unchecked	Unchecked	Unchecked	Unchecked	Unchecked	Unchecked		Unchecked	Unchecked	Unchecked	Unchecked	Unchecked	Unchecked	Unchecked	Unchecked		Unchecked	Unchecked	Unchecked	Unchecked	Unchecked	Unchecked	Unchecked	Unchecked
922	2022-05-12	Male | Nam	25	Farmer | Nông dân		Did not go to school | Mù chữ (Không đi học)	Single | Độc thân		Don't know | Tôi không biết	No | Chưa từng
923	2022-05-12	Female | Nữ	26	Farmer | Nông dân		High school | Cấp III	Married | Kết hôn		0-10 kilometers	No | Chưa từng
924	2022-05-12	Male | Nam	60	Farmer | Nông dân		Secondary school | Cấp II	Married | Kết hôn		0-10 kilometers	No | Chưa từng
925	2022-05-12	Male | Nam	13	School children | Còn nhỏ đi học		Secondary school | Cấp II	Single | Độc thân		0-10 kilometers	No | Chưa từng
926	2022-05-12	Male | Nam	17	School children | Còn nhỏ đi học		High school | Cấp III	Single | Độc thân		0-10 kilometers	No | Chưa từng
927	2022-05-12	Male | Nam	5	School children | Còn nhỏ đi học		Did not go to school | Mù chữ (Không đi học)	Single | Độc thân	con nho	0-10 kilometers	No | Chưa từng
928	2022-05-12	Female | Nữ	12	School children | Còn nhỏ đi học		Primary school | Cấp I	Single | Độc thân	Di hoc	0-10 kilometers	No | Chưa từng
929	2022-05-12	Female | Nữ	12	School children | Còn nhỏ đi học		Secondary school | Cấp II	Single | Độc thân	con nho	0-10 kilometers	No | Chưa từng
930	2022-05-12	Male | Nam	10	School children | Còn nhỏ đi học		Primary school | Cấp I	Single | Độc thân	con nho	0-10 kilometers	No | Chưa từng
931	2022-05-12	Male | Nam	16	School children | Còn nhỏ đi học		High school | Cấp III	Single | Độc thân		0-10 kilometers	No | Chưa từng
932	2022-05-12	Female | Nữ	48	Farmer | Nông dân		Secondary school | Cấp II	Married | Kết hôn		0-10 kilometers	No | Chưa từng
933	2022-05-12	Male | Nam	11	School children | Còn nhỏ đi học		Primary school | Cấp I	Single | Độc thân		0-10 kilometers	No | Chưa từng
934	2022-05-12	Male | Nam	70	Farmer | Nông dân		Secondary school | Cấp II	Married | Kết hôn		0-10 kilometers	No | Chưa từng
935	2022-05-11	Female | Nữ	54	Farmer | Nông dân		Secondary school | Cấp II	Married | Kết hôn		0-10 kilometers	No | Chưa từng
936	2022-05-11	Male | Nam	63	Farmer | Nông dân		Secondary school | Cấp II	Married | Kết hôn		0-10 kilometers	No | Chưa từng
937	2022-05-11	Female | Nữ	56	Farmer | Nông dân		Secondary school | Cấp II	Married | Kết hôn		0-10 kilometers	No | Chưa từng
938	2022-05-11	Female | Nữ	57	Farmer | Nông dân		Secondary school | Cấp II	Married | Kết hôn		0-10 kilometers	No | Chưa từng
939	2022-05-11	Female | Nữ	18	Cadre, government, civil servant | Công chức		University or higher | TC/CĐ/Đại học hoặc cao hơn	Married | Kết hôn		0-10 kilometers	Yes, as a disease in both humans & livestock | Có nó là bệnh trên người và động vật	Unchecked	Checked	Unchecked	Unchecked	Unchecked	Unchecked		Very serious | Rất nghiêm trọng	Very serious | Rất nghiêm trọng	Checked	Unchecked	Unchecked	Unchecked	Checked	Checked	Unchecked	Unchecked	Unchecked	Unchecked	Unchecked		Unchecked	Unchecked	Unchecked	Unchecked	Checked	Unchecked	Unchecked	Unchecked		Unchecked	Checked	Unchecked	Unchecked	Unchecked	Unchecked	Unchecked	Unchecked
940	2022-05-11	Female | Nữ	49	Farmer | Nông dân		Secondary school | Cấp II	Married | Kết hôn		0-10 kilometers	No | Chưa từng
941	2022-05-11	Male | Nam	16	School children | Còn nhỏ đi học		High school | Cấp III	Single | Độc thân	con nho di hoc	0-10 kilometers	No | Chưa từng
942	2022-05-11	Female | Nữ	11	School children | Còn nhỏ đi học		Secondary school | Cấp II	Single | Độc thân	con nho	0-10 kilometers	No | Chưa từng
943	2022-05-11	Male | Nam	9	School children | Còn nhỏ đi học		Primary school | Cấp I	Single | Độc thân		0-10 kilometers	No | Chưa từng
944	2022-05-11	Female | Nữ	14	School children | Còn nhỏ đi học		Secondary school | Cấp II	Single | Độc thân		0-10 kilometers	No | Chưa từng
945	2022-05-11	Female | Nữ	5	School children | Còn nhỏ đi học		Did not go to school | Mù chữ (Không đi học)	Single | Độc thân	con nho	0-10 kilometers	No | Chưa từng
946	2022-05-11	Female | Nữ	8	School children | Còn nhỏ đi học		Primary school | Cấp I	Single | Độc thân		0-10 kilometers	No | Chưa từng
947	2022-05-11	Female | Nữ	66	Farmer | Nông dân		Secondary school | Cấp II	Married | Kết hôn		0-10 kilometers	No | Chưa từng
948	2022-05-11	Female | Nữ	30	Farmer | Nông dân		University or higher | TC/CĐ/Đại học hoặc cao hơn	Married | Kết hôn		0-10 kilometers	Yes, as a human disease | Có nó là bệnh trên người	Unchecked	Unchecked	Checked	Unchecked	Unchecked	Unchecked		Somewhat serious | Nghiêm trọng	Somewhat serious | Nghiêm trọng	Unchecked	Unchecked	Unchecked	Unchecked	Checked	Unchecked	Unchecked	Unchecked	Unchecked	Unchecked	Unchecked		Unchecked	Unchecked	Unchecked	Unchecked	Unchecked	Unchecked	Unchecked	Checked		Unchecked	Checked	Unchecked	Unchecked	Unchecked	Unchecked	Unchecked	Unchecked
949	2022-05-11	Female | Nữ	6	School children | Còn nhỏ đi học		Did not go to school | Mù chữ (Không đi học)	Single | Độc thân	con nho di hoc	0-10 kilometers	No | Chưa từng
950	2022-05-11	Female | Nữ	10	School children | Còn nhỏ đi học		Primary school | Cấp I	Single | Độc thân		0-10 kilometers	No | Chưa từng
951	2022-05-11	Male | Nam	9	School children | Còn nhỏ đi học		Primary school | Cấp I	Single | Độc thân		0-10 kilometers	No | Chưa từng
952	2022-05-11	Female | Nữ	7	School children | Còn nhỏ đi học		Primary school | Cấp I	Single | Độc thân		0-10 kilometers	No | Chưa từng
953	2022-05-11	Female | Nữ	64	Farmer | Nông dân		Secondary school | Cấp II	Married | Kết hôn		0-10 kilometers	No | Chưa từng
954	2022-05-11	Female | Nữ	39	Farmer | Nông dân		University or higher | TC/CĐ/Đại học hoặc cao hơn	Married | Kết hôn		0-10 kilometers	Yes, as a disease in both humans & livestock | Có nó là bệnh trên người và động vật	Unchecked	Checked	Unchecked	Unchecked	Unchecked	Unchecked		Somewhat serious | Nghiêm trọng	Somewhat serious | Nghiêm trọng	Unchecked	Unchecked	Unchecked	Unchecked	Checked	Unchecked	Unchecked	Unchecked	Unchecked	Unchecked	Unchecked		Unchecked	Unchecked	Unchecked	Unchecked	Unchecked	Unchecked	Unchecked	Checked		Unchecked	Unchecked	Unchecked	Unchecked	Unchecked	Unchecked	Unchecked	Checked
955	2022-05-11	Male | Nam	9	School children | Còn nhỏ đi học		Primary school | Cấp I	Single | Độc thân	con nho	0-10 kilometers	No | Chưa từng
956	2022-05-11	Female | Nữ	19	School children | Còn nhỏ đi học	di du hoc	High school | Cấp III	Single | Độc thân	di hoc	0-10 kilometers	No | Chưa từng
957	2022-05-11	Male | Nam	7	School children | Còn nhỏ đi học		Primary school | Cấp I	Single | Độc thân		Don't know | Tôi không biết	No | Chưa từng
958	2022-05-11	Female | Nữ	30	Other | Khác	ban hang	University or higher | TC/CĐ/Đại học hoặc cao hơn	Married | Kết hôn		0-10 kilometers	No | Chưa từng
959	2022-05-11	Female | Nữ	6	School children | Còn nhỏ đi học		Did not go to school | Mù chữ (Không đi học)	Single | Độc thân	con nho		No | Chưa từng
960	2022-05-11	Female | Nữ	12	School children | Còn nhỏ đi học		Secondary school | Cấp II	Single | Độc thân		0-10 kilometers	No | Chưa từng
961	2022-05-11	Female | Nữ	14	School children | Còn nhỏ đi học		Secondary school | Cấp II	Single | Độc thân		0-10 kilometers	No | Chưa từng
962	2022-05-11	Female | Nữ	11	School children | Còn nhỏ đi học		Secondary school | Cấp II	Single | Độc thân	con nho	0-10 kilometers	No | Chưa từng
963	2022-05-11	Male | Nam	8	School children | Còn nhỏ đi học		Primary school | Cấp I	Single | Độc thân	con nho	0-10 kilometers	No | Chưa từng
964	2022-05-11	Male | Nam	65	Farmer | Nông dân		High school | Cấp III	Married | Kết hôn		0-10 kilometers	No | Chưa từng
965	2022-05-11	Male | Nam	9	School children | Còn nhỏ đi học		Primary school | Cấp I	Single | Độc thân		Don't know | Tôi không biết	No | Chưa từng
966	2022-05-11	Male | Nam	14	School children | Còn nhỏ đi học		Secondary school | Cấp II	Single | Độc thân	di hoc	0-10 kilometers	No | Chưa từng
968	2022-05-11	Female | Nữ	54	Farmer | Nông dân		High school | Cấp III	Married | Kết hôn		0-10 kilometers	No | Chưa từng
969	2022-05-11	Female | Nữ	46	Farmer | Nông dân		Secondary school | Cấp II	Married | Kết hôn		0-10 kilometers	No | Chưa từng
970	2022-05-11	Female | Nữ	52	Farmer | Nông dân		High school | Cấp III	Married | Kết hôn		0-10 kilometers	No | Chưa từng
971	2022-05-11	Male | Nam	9	School children | Còn nhỏ đi học		Primary school | Cấp I	Single | Độc thân	con nho di hoc	0-10 kilometers	No | Chưa từng
972	2022-05-11	Female | Nữ	58	Farmer | Nông dân		Secondary school | Cấp II	Married | Kết hôn		0-10 kilometers	No | Chưa từng
973	2022-05-11	Female | Nữ	8	School children | Còn nhỏ đi học		Primary school | Cấp I	Single | Độc thân		0-10 kilometers	No | Chưa từng
974	2022-05-11	Female | Nữ	50	Other | Khác	phu ho	Secondary school | Cấp II	Married | Kết hôn		0-10 kilometers	No | Chưa từng
975	2022-05-11	Male | Nam	11	School children | Còn nhỏ đi học		Primary school | Cấp I	Single | Độc thân		0-10 kilometers	No | Chưa từng
976	2022-05-11	Female | Nữ	38	Farmer | Nông dân		Secondary school | Cấp II	Married | Kết hôn		0-10 kilometers	No | Chưa từng
977	2022-05-11	Female | Nữ	64	Farmer | Nông dân		Secondary school | Cấp II	Married | Kết hôn		0-10 kilometers	No | Chưa từng
978	2022-05-11	Female | Nữ	27	Other | Khác	ke toan	University or higher | TC/CĐ/Đại học hoặc cao hơn	Single | Độc thân		0-10 kilometers	No | Chưa từng
979	2022-05-11	Male | Nam	24	Other | Khác	tu do	University or higher | TC/CĐ/Đại học hoặc cao hơn	Single | Độc thân		0-10 kilometers	No | Chưa từng
980	2022-05-11	Female | Nữ	47	Farmer | Nông dân		Secondary school | Cấp II	Married | Kết hôn		0-10 kilometers	No | Chưa từng
981	2022-05-11	Female | Nữ	14	School children | Còn nhỏ đi học		Secondary school | Cấp II	Single | Độc thân	con nho di hoc	0-10 kilometers	No | Chưa từng
982	2022-05-11	Female | Nữ	51	Farmer | Nông dân		Secondary school | Cấp II	Married | Kết hôn		0-10 kilometers	No | Chưa từng
983	2022-05-11	Female | Nữ	22	School children | Còn nhỏ đi học		Primary school | Cấp I	Single | Độc thân		0-10 kilometers	No | Chưa từng
984	2022-05-11	Male | Nam	29	Worker | Công nhân		Secondary school | Cấp II	Married | Kết hôn		0-10 kilometers	No | Chưa từng
985	2022-05-11	Female | Nữ	28	Other | Khác	tu do	High school | Cấp III	Married | Kết hôn		0-10 kilometers	No | Chưa từng
986	2022-05-11	Female | Nữ	53	Farmer | Nông dân		Secondary school | Cấp II	Married | Kết hôn		0-10 kilometers	No | Chưa từng
987	2022-05-11	Female | Nữ	44	Farmer | Nông dân		Secondary school | Cấp II	Married | Kết hôn		0-10 kilometers	No | Chưa từng
988	2022-05-11	Male | Nam	10	School children | Còn nhỏ đi học		Primary school | Cấp I	Single | Độc thân		0-10 kilometers	No | Chưa từng
989	2022-05-11	Male | Nam	11	School children | Còn nhỏ đi học		Secondary school | Cấp II	Single | Độc thân		0-10 kilometers	No | Chưa từng
990	2022-05-11	Female | Nữ	6	School children | Còn nhỏ đi học		Primary school | Cấp I	Single | Độc thân		0-10 kilometers	No | Chưa từng
991	2022-05-11	Female | Nữ	58	Farmer | Nông dân		Secondary school | Cấp II	Married | Kết hôn		0-10 kilometers	No | Chưa từng
992	2022-05-11	Female | Nữ	43	Farmer | Nông dân		Secondary school | Cấp II	Married | Kết hôn		0-10 kilometers	No | Chưa từng
993	2022-05-11	Female | Nữ	22	School children | Còn nhỏ đi học		University or higher | TC/CĐ/Đại học hoặc cao hơn	Single | Độc thân		0-10 kilometers	No | Chưa từng
994	2022-05-11	Female | Nữ	55	Farmer | Nông dân		Secondary school | Cấp II	Married | Kết hôn		0-10 kilometers	No | Chưa từng
995	2022-05-11	Male | Nam	28	Other | Khác	tu do	High school | Cấp III	Single | Độc thân		0-10 kilometers	No | Chưa từng
996	2022-05-11	Male | Nam	37	Other | Khác	tu do	University or higher | TC/CĐ/Đại học hoặc cao hơn	Married | Kết hôn		0-10 kilometers	Yes, as a human disease | Có nó là bệnh trên người	Unchecked	Checked	Unchecked	Unchecked	Unchecked	Unchecked		Somewhat serious | Nghiêm trọng	Somewhat serious | Nghiêm trọng	Unchecked	Unchecked	Unchecked	Unchecked	Checked	Unchecked	Unchecked	Unchecked	Unchecked	Unchecked	Unchecked		Unchecked	Unchecked	Unchecked	Unchecked	Unchecked	Unchecked	Unchecked	Checked		Unchecked	Unchecked	Unchecked	Unchecked	Unchecked	Unchecked	Unchecked	Checked
997	2022-05-11	Female | Nữ	53	Farmer | Nông dân		High school | Cấp III	Married | Kết hôn		0-10 kilometers	No | Chưa từng
998	2022-05-11	Female | Nữ	63	Farmer | Nông dân		Secondary school | Cấp II	Married | Kết hôn		0-10 kilometers	No | Chưa từng
999	2022-05-11	Female | Nữ	10	School children | Còn nhỏ đi học		Primary school | Cấp I	Single | Độc thân		0-10 kilometers	No | Chưa từng
1000	2022-05-11	Female | Nữ	62	Farmer | Nông dân		Secondary school | Cấp II	Married | Kết hôn		0-10 kilometers	No | Chưa từng
1001	2022-05-11	Male | Nam	61	Farmer | Nông dân		Secondary school | Cấp II	Married | Kết hôn		0-10 kilometers	No | Chưa từng
1002	2022-05-13	Female | Nữ	63	Farmer | Nông dân		Primary school | Cấp I	Married | Kết hôn		0-10 kilometers	No | Chưa từng
1003	2022-05-14	Female | Nữ	8	School children | Còn nhỏ đi học		Primary school | Cấp I	Single | Độc thân		0-10 kilometers	No | Chưa từng
1004	2022-05-14	Female | Nữ	60	Farmer | Nông dân		Primary school | Cấp I	Married | Kết hôn		0-10 kilometers	No | Chưa từng
1005	2022-05-14	Female | Nữ	59	Farmer | Nông dân		Secondary school | Cấp II	Married | Kết hôn		0-10 kilometers	No | Chưa từng
1006	2022-05-14	Female | Nữ	64	Farmer | Nông dân		Secondary school | Cấp II	Married | Kết hôn		0-10 kilometers	Yes, as a human disease | Có nó là bệnh trên người	Unchecked	Checked	Unchecked	Unchecked	Unchecked	Unchecked		Somewhat serious | Nghiêm trọng	Somewhat serious | Nghiêm trọng	Unchecked	Unchecked	Unchecked	Unchecked	Checked	Unchecked	Unchecked	Unchecked	Unchecked	Unchecked	Unchecked		Unchecked	Unchecked	Unchecked	Unchecked	Unchecked	Unchecked	Unchecked	Checked		Unchecked	Checked	Unchecked	Unchecked	Unchecked	Unchecked	Unchecked	Unchecked
1007	2022-05-06	Female | Nữ	70	Farmer | Nông dân		Secondary school | Cấp II	Married | Kết hôn		0-10 kilometers	No | Chưa từng
1008	2022-05-06	Male | Nam	9	School children | Còn nhỏ đi học		Primary school | Cấp I	Single | Độc thân		0-10 kilometers	No | Chưa từng
1009	2022-05-06	Male | Nam	7	School children | Còn nhỏ đi học		Primary school | Cấp I	Single | Độc thân		0-10 kilometers	No | Chưa từng
1010	2022-05-06	Male | Nam	10	School children | Còn nhỏ đi học		Primary school | Cấp I	Single | Độc thân		0-10 kilometers	No | Chưa từng
1011	2022-05-06	Male | Nam	14	School children | Còn nhỏ đi học		Secondary school | Cấp II	Single | Độc thân		0-10 kilometers	No | Chưa từng
1012	2022-05-06	Male | Nam	67	Farmer | Nông dân		Secondary school | Cấp II	Married | Kết hôn		0-10 kilometers	No | Chưa từng
1013	2022-05-06	Female | Nữ	67	Farmer | Nông dân		Secondary school | Cấp II	Married | Kết hôn		0-10 kilometers	No | Chưa từng
1014	2022-05-06	Female | Nữ	47	Farmer | Nông dân		Secondary school | Cấp II	Married | Kết hôn		0-10 kilometers	No | Chưa từng
1015	2022-05-06	Female | Nữ	18	Worker | Công nhân		Secondary school | Cấp II	Single | Độc thân		0-10 kilometers	No | Chưa từng
1016	2022-05-15	Male | Nam	8	School children | Còn nhỏ đi học		Primary school | Cấp I	Single | Độc thân		0-10 kilometers	No | Chưa từng
1017	2022-05-05	Female | Nữ	61	Farmer | Nông dân		Secondary school | Cấp II	Married | Kết hôn		0-10 kilometers	No | Chưa từng
1018	2022-05-05	Female | Nữ	53	Farmer | Nông dân		Secondary school | Cấp II	Married | Kết hôn		0-10 kilometers	No | Chưa từng
1019	2022-05-13	Female | Nữ	61	Farmer | Nông dân		Secondary school | Cấp II	Married | Kết hôn		0-10 kilometers	No | Chưa từng
1020	2022-05-05	Female | Nữ	49	Farmer | Nông dân		High school | Cấp III	Married | Kết hôn		0-10 kilometers	No | Chưa từng
1021	2022-05-13	Female | Nữ	41	Cadre, government, civil servant | Công chức		University or higher | TC/CĐ/Đại học hoặc cao hơn	Married | Kết hôn		0-10 kilometers	No | Chưa từng
1022	2022-05-13	Male | Nam	13	School children | Còn nhỏ đi học		Secondary school | Cấp II	Single | Độc thân		0-10 kilometers	No | Chưa từng
1023	2022-05-05	Male | Nam	54	Cadre, government, civil servant | Công chức		University or higher | TC/CĐ/Đại học hoặc cao hơn	Married | Kết hôn		0-10 kilometers	Yes, as a human disease | Có nó là bệnh trên người	Unchecked	Checked	Unchecked	Unchecked	Unchecked	Unchecked		Somewhat serious | Nghiêm trọng	Somewhat serious | Nghiêm trọng	Unchecked	Unchecked	Unchecked	Unchecked	Unchecked	Unchecked	Unchecked	Unchecked	Unchecked	Unchecked	Checked		Unchecked	Unchecked	Unchecked	Unchecked	Unchecked	Unchecked	Unchecked	Checked		Unchecked	Unchecked	Unchecked	Unchecked	Unchecked	Unchecked	Unchecked	Checked
1024	2022-05-05	Female | Nữ	56	Cadre, government, civil servant | Công chức		High school | Cấp III	Married | Kết hôn		0-10 kilometers	Yes, as a human disease | Có nó là bệnh trên người	Unchecked	Checked	Unchecked	Unchecked	Unchecked	Unchecked		Somewhat serious | Nghiêm trọng	Somewhat serious | Nghiêm trọng	Unchecked	Unchecked	Unchecked	Unchecked	Unchecked	Unchecked	Unchecked	Unchecked	Unchecked	Unchecked	Checked		Unchecked	Unchecked	Unchecked	Unchecked	Checked	Unchecked	Unchecked	Unchecked		Unchecked	Checked	Unchecked	Unchecked	Unchecked	Unchecked	Unchecked	Unchecked
1025	2022-05-13	Female | Nữ	26	Farmer | Nông dân		Secondary school | Cấp II	Married | Kết hôn		0-10 kilometers	No | Chưa từng
1026	2022-05-05	Female | Nữ	9	School children | Còn nhỏ đi học		Primary school | Cấp I	Single | Độc thân	con nho	0-10 kilometers	No | Chưa từng
1027	2022-05-05	Male | Nam	13	School children | Còn nhỏ đi học		Secondary school | Cấp II	Single | Độc thân	con nho	0-10 kilometers	No | Chưa từng
1028	2022-05-05	Female | Nữ	10	School children | Còn nhỏ đi học		Primary school | Cấp I	Single | Độc thân		0-10 kilometers	No | Chưa từng
1029	2022-05-05	Male | Nam	10	School children | Còn nhỏ đi học		Primary school | Cấp I	Single | Độc thân		0-10 kilometers	No | Chưa từng
1030	2022-05-05	Female | Nữ	6	School children | Còn nhỏ đi học		Primary school | Cấp I	Single | Độc thân		0-10 kilometers	No | Chưa từng
1031	2022-05-05	Female | Nữ	12	School children | Còn nhỏ đi học		Secondary school | Cấp II	Single | Độc thân		0-10 kilometers	No | Chưa từng
1032	2022-05-05	Male | Nam	10	School children | Còn nhỏ đi học		Primary school | Cấp I	Single | Độc thân		0-10 kilometers	No | Chưa từng
1033	2022-05-05	Female | Nữ	60	Farmer | Nông dân		Secondary school | Cấp II	Married | Kết hôn		0-10 kilometers	No | Chưa từng
1034	2022-05-05	Female | Nữ	7	School children | Còn nhỏ đi học		Primary school | Cấp I	Single | Độc thân	con nho	0-10 kilometers	No | Chưa từng
1035	2022-05-06	Male | Nam	6	School children | Còn nhỏ đi học		Primary school | Cấp I	Single | Độc thân		Don't know | Tôi không biết	No | Chưa từng
1036	2022-05-06	Female | Nữ	27	Worker | Công nhân		High school | Cấp III	Married | Kết hôn		0-10 kilometers	No | Chưa từng
1037	2022-05-06	Male | Nam	6	School children | Còn nhỏ đi học		Primary school | Cấp I	Single | Độc thân	con nho	0-10 kilometers	No | Chưa từng
1038	2022-05-06	Male | Nam	5	School children | Còn nhỏ đi học		Primary school | Cấp I	Single | Độc thân	con nho	0-10 kilometers	No | Chưa từng
1039	2022-05-06	Female | Nữ	57	Farmer | Nông dân		Secondary school | Cấp II	Married | Kết hôn		0-10 kilometers	No | Chưa từng
1040	2022-05-06	Male | Nam	8	School children | Còn nhỏ đi học		Primary school | Cấp I	Single | Độc thân	con nho	0-10 kilometers	No | Chưa từng
1041	2022-05-06	Female | Nữ	63	Farmer | Nông dân		High school | Cấp III	Married | Kết hôn		0-10 kilometers	No | Chưa từng
1042	2022-05-13	Female | Nữ	6	School children | Còn nhỏ đi học		Primary school | Cấp I	Single | Độc thân		0-10 kilometers	No | Chưa từng
1043	2022-05-13	Female | Nữ	9	School children | Còn nhỏ đi học		Primary school | Cấp I	Single | Độc thân		0-10 kilometers	No | Chưa từng
1044	2022-05-13	Female | Nữ	61	Farmer | Nông dân		Secondary school | Cấp II	Married | Kết hôn		0-10 kilometers	No | Chưa từng
1045	2022-05-13	Female | Nữ	42	Farmer | Nông dân		Secondary school | Cấp II	Married | Kết hôn		0-10 kilometers	No | Chưa từng
1046	2022-05-06	Female | Nữ	65	Farmer | Nông dân		Secondary school | Cấp II	Married | Kết hôn		0-10 kilometers	No | Chưa từng
1047	2022-05-06	Female | Nữ	10	School children | Còn nhỏ đi học		Primary school | Cấp I	Single | Độc thân	con nho	0-10 kilometers	No | Chưa từng
1048	2022-05-06	Female | Nữ	56	Farmer | Nông dân		Secondary school | Cấp II	Married | Kết hôn		0-10 kilometers	No | Chưa từng
1049	2022-05-06	Male | Nam	12	School children | Còn nhỏ đi học		Secondary school | Cấp II	Single | Độc thân	con nho	0-10 kilometers	Don't know | Tôi không biết	Unchecked	Unchecked	Unchecked	Unchecked	Unchecked	Checked		Somewhat serious | Nghiêm trọng	Somewhat serious | Nghiêm trọng	Unchecked	Unchecked	Unchecked	Unchecked	Unchecked	Unchecked	Unchecked	Unchecked	Unchecked	Unchecked	Checked		Unchecked	Unchecked	Unchecked	Unchecked	Unchecked	Unchecked	Unchecked	Checked		Unchecked	Unchecked	Unchecked	Unchecked	Unchecked	Unchecked	Unchecked	Checked
1050	2022-05-06	Male | Nam	27	Worker | Công nhân		University or higher | TC/CĐ/Đại học hoặc cao hơn	Married | Kết hôn		0-10 kilometers	Yes, as a disease in both humans & livestock | Có nó là bệnh trên người và động vật	Unchecked	Checked	Unchecked	Unchecked	Unchecked	Unchecked		Very serious | Rất nghiêm trọng	Very serious | Rất nghiêm trọng	Unchecked	Unchecked	Unchecked	Unchecked	Unchecked	Unchecked	Unchecked	Unchecked	Unchecked	Unchecked	Checked		Unchecked	Unchecked	Unchecked	Unchecked	Checked	Unchecked	Unchecked	Unchecked		Unchecked	Checked	Unchecked	Unchecked	Unchecked	Unchecked	Unchecked	Unchecked
1051	2022-05-06	Female | Nữ	30	Other | Khác	ban hang	University or higher | TC/CĐ/Đại học hoặc cao hơn	Married | Kết hôn		0-10 kilometers	No | Chưa từng
1052	2022-05-06	Male | Nam	13	School children | Còn nhỏ đi học		Secondary school | Cấp II	Single | Độc thân		0-10 kilometers	No | Chưa từng
1053	2022-05-06	Female | Nữ	47	Farmer | Nông dân		Secondary school | Cấp II	Married | Kết hôn		0-10 kilometers	No | Chưa từng
1054	2022-05-06	Female | Nữ	53	Farmer | Nông dân		Secondary school | Cấp II	Married | Kết hôn		0-10 kilometers	No | Chưa từng
1055	2022-05-06	Male | Nam	9	School children | Còn nhỏ đi học		Primary school | Cấp I	Single | Độc thân		0-10 kilometers	No | Chưa từng
1056	2022-05-06	Female | Nữ	36	Cadre, government, civil servant | Công chức		University or higher | TC/CĐ/Đại học hoặc cao hơn	Married | Kết hôn		0-10 kilometers	Yes, as a disease in both humans & livestock | Có nó là bệnh trên người và động vật	Unchecked	Checked	Unchecked	Unchecked	Unchecked	Unchecked		Very serious | Rất nghiêm trọng	Very serious | Rất nghiêm trọng	Unchecked	Unchecked	Unchecked	Unchecked	Unchecked	Unchecked	Unchecked	Unchecked	Unchecked	Checked	Unchecked	sut can, da xanh	Unchecked	Unchecked	Unchecked	Unchecked	Checked	Unchecked	Unchecked	Unchecked		Unchecked	Unchecked	Unchecked	Unchecked	Unchecked	Unchecked	Checked	Unchecked	do an uong, ve sinh va moi truong
1057	2022-05-06	Male | Nam	13	School children | Còn nhỏ đi học		Secondary school | Cấp II	Single | Độc thân		0-10 kilometers	No | Chưa từng
1058	2022-05-07	Male | Nam	61	Farmer | Nông dân		Secondary school | Cấp II	Married | Kết hôn		0-10 kilometers	No | Chưa từng
1059	2022-05-07	Female | Nữ	57	Farmer | Nông dân		Secondary school | Cấp II	Married | Kết hôn		0-10 kilometers	No | Chưa từng
1060	2022-05-07	Female | Nữ	65	Farmer | Nông dân		Secondary school | Cấp II	Married | Kết hôn		0-10 kilometers	No | Chưa từng
1061	2022-05-06	Male | Nam	13	School children | Còn nhỏ đi học		Secondary school | Cấp II	Single | Độc thân		0-10 kilometers	No | Chưa từng
1062	2022-05-06	Female | Nữ	6	School children | Còn nhỏ đi học		Primary school | Cấp I	Single | Độc thân		0-10 kilometers	No | Chưa từng
1063	2022-05-06	Female | Nữ	49	Farmer | Nông dân		Secondary school | Cấp II	Married | Kết hôn		0-10 kilometers	No | Chưa từng
1064	2022-05-06	Female | Nữ	29	Worker | Công nhân		Secondary school | Cấp II	Married | Kết hôn		0-10 kilometers	No | Chưa từng
1065	2022-05-06	Male | Nam	9	School children | Còn nhỏ đi học		Primary school | Cấp I	Single | Độc thân	con nho	0-10 kilometers	No | Chưa từng
1066	2022-05-07	Female | Nữ	6	School children | Còn nhỏ đi học		Primary school | Cấp I	Single | Độc thân	con nho		No | Chưa từng
1067	2022-05-06	Female | Nữ	6	School children | Còn nhỏ đi học		Primary school | Cấp I	Single | Độc thân		0-10 kilometers	No | Chưa từng
1068	2022-05-06	Male | Nam	9	School children | Còn nhỏ đi học		Primary school | Cấp I	Single | Độc thân		0-10 kilometers	No | Chưa từng
1069	2022-05-07	Female | Nữ	9	School children | Còn nhỏ đi học		Primary school | Cấp I	Single | Độc thân	con nho	0-10 kilometers	No | Chưa từng
1070	2022-05-07	Female | Nữ	6	School children | Còn nhỏ đi học		Primary school | Cấp I	Single | Độc thân	con nho		No | Chưa từng
1071	2022-05-06	Male | Nam	32	Other | Khác	lai xe	Secondary school | Cấp II	Married | Kết hôn		0-10 kilometers	No | Chưa từng
1072	2022-05-06	Female | Nữ	8	School children | Còn nhỏ đi học		Primary school | Cấp I	Single | Độc thân	con nho	0-10 kilometers	No | Chưa từng
1073	2022-05-07	Female | Nữ	12	School children | Còn nhỏ đi học		Secondary school | Cấp II	Single | Độc thân	con nho di hoc	0-10 kilometers	No | Chưa từng
1074	2022-05-06	Female | Nữ	16	School children | Còn nhỏ đi học		High school | Cấp III	Single | Độc thân	con nho	0-10 kilometers	No | Chưa từng
1075	2022-05-06	Male | Nam	12	School children | Còn nhỏ đi học		Secondary school | Cấp II	Single | Độc thân	con nho	0-10 kilometers	No | Chưa từng
1076	2022-05-07	Female | Nữ	6	School children | Còn nhỏ đi học		Did not go to school | Mù chữ (Không đi học)	Single | Độc thân	con nho	0-10 kilometers	No | Chưa từng
1077	2022-05-06	Male | Nam	19	Worker | Công nhân		Secondary school | Cấp II	Single | Độc thân		0-10 kilometers	No | Chưa từng
1078	2022-05-06	Male | Nam	8	School children | Còn nhỏ đi học		Primary school | Cấp I	Single | Độc thân	con nho	0-10 kilometers	No | Chưa từng
1079	2022-05-07	Female | Nữ	13	School children | Còn nhỏ đi học		Secondary school | Cấp II	Single | Độc thân	con nho	0-10 kilometers	Yes, as a disease in both humans & livestock | Có nó là bệnh trên người và động vật	Unchecked	Checked	Unchecked	Unchecked	Unchecked	Unchecked		Very serious | Rất nghiêm trọng	Very serious | Rất nghiêm trọng	Unchecked	Unchecked	Unchecked	Unchecked	Unchecked	Unchecked	Unchecked	Unchecked	Unchecked	Unchecked	Checked		Unchecked	Unchecked	Unchecked	Unchecked	Unchecked	Unchecked	Unchecked	Checked		Unchecked	Unchecked	Unchecked	Unchecked	Unchecked	Unchecked	Unchecked	Checked
1080	2022-05-07	Female | Nữ	26	Worker | Công nhân		High school | Cấp III	Married | Kết hôn		0-10 kilometers	No | Chưa từng
1081	2022-05-07	Female | Nữ	11	School children | Còn nhỏ đi học		Primary school | Cấp I	Single | Độc thân	con nho di hoc	0-10 kilometers	No | Chưa từng
1082	2022-05-07	Female | Nữ	12	School children | Còn nhỏ đi học		Secondary school | Cấp II	Single | Độc thân		0-10 kilometers	No | Chưa từng
1083	2022-05-06	Male | Nam	17	School children | Còn nhỏ đi học		High school | Cấp III	Single | Độc thân		0-10 kilometers	No | Chưa từng
1084	2022-05-06	Female | Nữ	43	Farmer | Nông dân		Secondary school | Cấp II	Married | Kết hôn		0-10 kilometers	Yes, as a disease in both humans & livestock | Có nó là bệnh trên người và động vật	Unchecked	Checked	Unchecked	Unchecked	Unchecked	Unchecked		Somewhat serious | Nghiêm trọng	Somewhat serious | Nghiêm trọng	Unchecked	Unchecked	Unchecked	Unchecked	Checked	Unchecked	Unchecked	Unchecked	Unchecked	Unchecked	Unchecked		Unchecked	Unchecked	Unchecked	Unchecked	Unchecked	Unchecked	Unchecked	Checked		Unchecked	Unchecked	Unchecked	Unchecked	Unchecked	Unchecked	Unchecked	Checked
1085	2022-05-06	Female | Nữ	8	School children | Còn nhỏ đi học		Primary school | Cấp I	Single | Độc thân		0-10 kilometers	No | Chưa từng
1086	2022-05-06	Male | Nam	62	Farmer | Nông dân		Secondary school | Cấp II	Married | Kết hôn		0-10 kilometers	No | Chưa từng
1087	2022-05-06	Female | Nữ	57	Farmer | Nông dân		Secondary school | Cấp II	Married | Kết hôn		0-10 kilometers	No | Chưa từng
1088	2022-05-07	Male | Nam	70	Farmer | Nông dân		Secondary school | Cấp II	Married | Kết hôn		0-10 kilometers	No | Chưa từng
1089	2022-05-06	Female | Nữ	50	Cadre, government, civil servant | Công chức		Secondary school | Cấp II	Married | Kết hôn		0-10 kilometers	Yes, as a disease in both humans & livestock | Có nó là bệnh trên người và động vật	Unchecked	Checked	Unchecked	Unchecked	Unchecked	Unchecked		Very serious | Rất nghiêm trọng	Very serious | Rất nghiêm trọng	Unchecked	Unchecked	Unchecked	Unchecked	Unchecked	Unchecked	Unchecked	Unchecked	Unchecked	Unchecked	Checked		Unchecked	Unchecked	Unchecked	Unchecked	Unchecked	Unchecked	Unchecked	Checked		Unchecked	Unchecked	Unchecked	Unchecked	Unchecked	Unchecked	Unchecked	Checked
1090	2022-02-06	Male | Nam	8	School children | Còn nhỏ đi học		Primary school | Cấp I	Single | Độc thân	con nho	0-10 kilometers	No | Chưa từng
1091	2022-05-06	Male | Nam	37	Farmer | Nông dân		High school | Cấp III	Married | Kết hôn		0-10 kilometers	No | Chưa từng
1092	2022-05-07	Female | Nữ	61	Farmer | Nông dân		Secondary school | Cấp II	Married | Kết hôn		0-10 kilometers	No | Chưa từng
1093	2022-09-17	Male | Nam	5	School children | Còn nhỏ đi học		Primary school | Cấp I	Single | Độc thân	con nho	0-10 kilometers	No | Chưa từng
1094	2022-04-17	Female | Nữ	7	School children | Còn nhỏ đi học		Primary school | Cấp I	Single | Độc thân		0-10 kilometers	No | Chưa từng
1095	2022-04-17	Female | Nữ	12	School children | Còn nhỏ đi học		Secondary school | Cấp II	Single | Độc thân	con nho	0-10 kilometers	Yes, as a disease in livestock | Có nó là bệnh trên động vật	Unchecked	Checked	Unchecked	Unchecked	Unchecked	Unchecked		Very serious | Rất nghiêm trọng	Very serious | Rất nghiêm trọng	Unchecked	Unchecked	Unchecked	Unchecked	Unchecked	Unchecked	Unchecked	Unchecked	Unchecked	Unchecked	Checked		Unchecked	Unchecked	Unchecked	Unchecked	Checked	Unchecked	Unchecked	Unchecked		Unchecked	Unchecked	Unchecked	Unchecked	Unchecked	Unchecked	Checked	Unchecked	an khong ve sinh
1096	2022-04-17	Female | Nữ	18	School children | Còn nhỏ đi học		High school | Cấp III	Single | Độc thân	con nho di hoc	0-10 kilometers	Yes, as a disease in livestock | Có nó là bệnh trên động vật	Unchecked	Checked	Unchecked	Unchecked	Unchecked	Unchecked		Somewhat serious | Nghiêm trọng	Somewhat serious | Nghiêm trọng	Unchecked	Unchecked	Unchecked	Unchecked	Checked	Unchecked	Unchecked	Unchecked	Unchecked	Unchecked	Unchecked		Unchecked	Unchecked	Unchecked	Unchecked	Checked	Unchecked	Unchecked	Unchecked		Unchecked	Checked	Unchecked	Unchecked	Unchecked	Unchecked	Unchecked	Unchecked
1097	2022-04-17	Male | Nam	16	School children | Còn nhỏ đi học		High school | Cấp III	Single | Độc thân		0-10 kilometers	Yes, as a disease in both humans & livestock | Có nó là bệnh trên người và động vật	Unchecked	Checked	Unchecked	Unchecked	Unchecked	Unchecked		Somewhat serious | Nghiêm trọng	Somewhat serious | Nghiêm trọng	Unchecked	Unchecked	Unchecked	Unchecked	Unchecked	Unchecked	Unchecked	Unchecked	Unchecked	Unchecked	Checked		Unchecked	Unchecked	Unchecked	Unchecked	Checked	Unchecked	Unchecked	Unchecked		Checked	Unchecked	Unchecked	Unchecked	Unchecked	Unchecked	Unchecked	Unchecked
1098	2022-04-17	Female | Nữ	44	Farmer | Nông dân		Secondary school | Cấp II	Married | Kết hôn		0-10 kilometers	No | Chưa từng
1099	2022-04-16	Female | Nữ	6	School children | Còn nhỏ đi học		Primary school | Cấp I	Single | Độc thân		0-10 kilometers	No | Chưa từng
1100	2022-04-16	Male | Nam	11	School children | Còn nhỏ đi học		Primary school | Cấp I	Single | Độc thân		0-10 kilometers	No | Chưa từng
1101	2022-04-17	Female | Nữ	35	Other | Khác	tu do	High school | Cấp III	Married | Kết hôn		0-10 kilometers	No | Chưa từng
1102	2022-04-17	Male | Nam	7	School children | Còn nhỏ đi học		Primary school | Cấp I	Single | Độc thân	con nho	0-10 kilometers	No | Chưa từng
1103	2022-04-17	Female | Nữ	10	School children | Còn nhỏ đi học		Primary school | Cấp I	Single | Độc thân		0-10 kilometers	No | Chưa từng
1104	2022-04-17	Female | Nữ	61	Farmer | Nông dân		High school | Cấp III	Married | Kết hôn		0-10 kilometers	Yes, as a disease in both humans & livestock | Có nó là bệnh trên người và động vật	Unchecked	Checked	Unchecked	Unchecked	Unchecked	Unchecked		Very serious | Rất nghiêm trọng	Very serious | Rất nghiêm trọng	Unchecked	Unchecked	Unchecked	Unchecked	Unchecked	Unchecked	Unchecked	Unchecked	Unchecked	Checked	Unchecked	met moi	Unchecked	Unchecked	Unchecked	Unchecked	Checked	Unchecked	Unchecked	Unchecked		Unchecked	Unchecked	Unchecked	Unchecked	Unchecked	Unchecked	Unchecked	Checked
1105	2022-04-17	Female | Nữ	27	Worker | Công nhân		High school | Cấp III	Married | Kết hôn		0-10 kilometers	No | Chưa từng
1106	2022-04-17	Female | Nữ	36	Farmer | Nông dân		High school | Cấp III	Married | Kết hôn		0-10 kilometers	Yes, as a disease in livestock | Có nó là bệnh trên động vật	Checked	Unchecked	Unchecked	Unchecked	Unchecked	Unchecked		Somewhat serious | Nghiêm trọng	Somewhat serious | Nghiêm trọng	Unchecked	Unchecked	Unchecked	Unchecked	Unchecked	Unchecked	Unchecked	Unchecked	Unchecked	Unchecked	Checked		Unchecked	Unchecked	Unchecked	Unchecked	Checked	Unchecked	Unchecked	Unchecked		Unchecked	Unchecked	Unchecked	Unchecked	Unchecked	Unchecked	Unchecked	Checked
1107	2022-04-17	Female | Nữ	14	School children | Còn nhỏ đi học		Secondary school | Cấp II	Single | Độc thân	con nho di hoc	0-10 kilometers	No | Chưa từng
1108	2022-04-16	Male | Nam	55	Farmer | Nông dân		High school | Cấp III	Married | Kết hôn		0-10 kilometers	No | Chưa từng
1109	2022-04-16	Male | Nam	27	Other | Khác	tu do	High school | Cấp III	Single | Độc thân		0-10 kilometers	Don't know | Tôi không biết	Unchecked	Checked	Unchecked	Unchecked	Unchecked	Unchecked		Don't know | Tôi không biết	Don't know | Tôi không biết	Unchecked	Unchecked	Unchecked	Unchecked	Unchecked	Unchecked	Unchecked	Unchecked	Unchecked	Unchecked	Checked		Unchecked	Unchecked	Unchecked	Unchecked	Unchecked	Unchecked	Unchecked	Checked		Unchecked	Unchecked	Unchecked	Unchecked	Unchecked	Unchecked	Unchecked	Checked
1110	2022-04-16	Female | Nữ	50	Cadre, government, civil servant | Công chức		University or higher | TC/CĐ/Đại học hoặc cao hơn	Married | Kết hôn		0-10 kilometers	Yes, as a human disease | Có nó là bệnh trên người	Unchecked	Checked	Unchecked	Unchecked	Unchecked	Unchecked		Somewhat serious | Nghiêm trọng	Somewhat serious | Nghiêm trọng	Unchecked	Checked	Checked	Unchecked	Checked	Unchecked	Unchecked	Unchecked	Unchecked	Unchecked	Unchecked		Unchecked	Unchecked	Unchecked	Unchecked	Checked	Unchecked	Unchecked	Unchecked		Unchecked	Checked	Unchecked	Unchecked	Unchecked	Unchecked	Unchecked	Unchecked
1111	2022-04-17	Male | Nam	16	School children | Còn nhỏ đi học		High school | Cấp III	Single | Độc thân	di hoc	0-10 kilometers	Yes, as a human disease | Có nó là bệnh trên người	Unchecked	Checked	Unchecked	Unchecked	Unchecked	Unchecked		Somewhat serious | Nghiêm trọng	Somewhat serious | Nghiêm trọng	Unchecked	Unchecked	Unchecked	Unchecked	Checked	Unchecked	Unchecked	Unchecked	Unchecked	Unchecked	Unchecked		Unchecked	Unchecked	Unchecked	Unchecked	Checked	Unchecked	Unchecked	Unchecked		Unchecked	Checked	Unchecked	Unchecked	Unchecked	Unchecked	Unchecked	Unchecked
1112	2022-04-16	Female | Nữ	47	Farmer | Nông dân		Secondary school | Cấp II	Married | Kết hôn		0-10 kilometers	No | Chưa từng
1113	2022-04-16	Female | Nữ	16	School children | Còn nhỏ đi học		High school | Cấp III	Single | Độc thân	di hoc	0-10 kilometers	Yes, as a human disease | Có nó là bệnh trên người	Unchecked	Checked	Unchecked	Unchecked	Unchecked	Unchecked		Somewhat serious | Nghiêm trọng	Somewhat serious | Nghiêm trọng	Unchecked	Unchecked	Unchecked	Unchecked	Unchecked	Unchecked	Unchecked	Unchecked	Unchecked	Unchecked	Checked		Unchecked	Unchecked	Unchecked	Unchecked	Checked	Unchecked	Unchecked	Unchecked		Unchecked	Unchecked	Checked	Unchecked	Unchecked	Unchecked	Unchecked	Unchecked
1114	2022-04-17	Male | Nam	7	School children | Còn nhỏ đi học		Primary school | Cấp I	Single | Độc thân	di hoc	Don't know | Tôi không biết	No | Chưa từng
1115	2022-04-17	Female | Nữ	9	School children | Còn nhỏ đi học		Primary school | Cấp I	Single | Độc thân	di hoc	Don't know | Tôi không biết	No | Chưa từng
1116	2022-04-16	Male | Nam	16	School children | Còn nhỏ đi học		High school | Cấp III	Single | Độc thân		0-10 kilometers	No | Chưa từng
1117	2022-04-17	Female | Nữ	14	School children | Còn nhỏ đi học		Secondary school | Cấp II	Single | Độc thân	di hoc	0-10 kilometers	Yes, as a human disease | Có nó là bệnh trên người	Unchecked	Checked	Unchecked	Unchecked	Unchecked	Unchecked		Somewhat serious | Nghiêm trọng	Somewhat serious | Nghiêm trọng	Unchecked	Unchecked	Unchecked	Unchecked	Unchecked	Unchecked	Unchecked	Unchecked	Unchecked	Unchecked	Checked		Unchecked	Unchecked	Unchecked	Unchecked	Checked	Checked	Unchecked	Unchecked		Checked	Unchecked	Unchecked	Unchecked	Unchecked	Unchecked	Unchecked	Unchecked
1118	2022-04-17	Male | Nam	12	School children | Còn nhỏ đi học		Secondary school | Cấp II	Single | Độc thân	di hoc	0-10 kilometers	No | Chưa từng
1119	2022-04-16	Female | Nữ	32	Farmer | Nông dân		High school | Cấp III	Married | Kết hôn		0-10 kilometers	No | Chưa từng
1120	2022-04-16	Female | Nữ	7	School children | Còn nhỏ đi học		Primary school | Cấp I	Single | Độc thân		0-10 kilometers	No | Chưa từng
1121	2022-04-18	Female | Nữ	9	School children | Còn nhỏ đi học		Primary school | Cấp I	Single | Độc thân		0-10 kilometers	No | Chưa từng
1122	2022-04-18	Male | Nam	42	Farmer | Nông dân		High school | Cấp III	Married | Kết hôn		0-10 kilometers	No | Chưa từng
1123	2022-04-17	Female | Nữ	63	Farmer | Nông dân		Secondary school | Cấp II	Married | Kết hôn		0-10 kilometers	Yes, as a disease in both humans & livestock | Có nó là bệnh trên người và động vật	Unchecked	Checked	Unchecked	Unchecked	Unchecked	Unchecked		Very serious | Rất nghiêm trọng	Very serious | Rất nghiêm trọng	Unchecked	Unchecked	Unchecked	Unchecked	Unchecked	Unchecked	Unchecked	Unchecked	Unchecked	Unchecked	Checked		Unchecked	Unchecked	Unchecked	Unchecked	Checked	Unchecked	Unchecked	Unchecked		Unchecked	Unchecked	Unchecked	Unchecked	Unchecked	Unchecked	Unchecked	Checked
1124	2022-04-17	Female | Nữ	10	School children | Còn nhỏ đi học		Primary school | Cấp I	Single | Độc thân	con nho	0-10 kilometers	No | Chưa từng
1125	2022-04-18	Female | Nữ	40	Cadre, government, civil servant | Công chức		University or higher | TC/CĐ/Đại học hoặc cao hơn	Married | Kết hôn		0-10 kilometers	No | Chưa từng
1126	2022-04-18	Female | Nữ	82	Other | Khác	huu tri	University or higher | TC/CĐ/Đại học hoặc cao hơn	Married | Kết hôn		0-10 kilometers	No | Chưa từng
1127	2022-04-18	Female | Nữ	64	Farmer | Nông dân		Secondary school | Cấp II	Married | Kết hôn		0-10 kilometers	No | Chưa từng
1128	2022-04-18	Female | Nữ	41	Farmer | Nông dân		Secondary school | Cấp II	Married | Kết hôn		0-10 kilometers	Yes, as a human disease | Có nó là bệnh trên người	Unchecked	Unchecked	Unchecked	Unchecked	Unchecked	Checked		Somewhat serious | Nghiêm trọng	Somewhat serious | Nghiêm trọng	Unchecked	Unchecked	Unchecked	Unchecked	Unchecked	Unchecked	Checked	Checked	Unchecked	Unchecked	Unchecked		Unchecked	Unchecked	Unchecked	Unchecked	Unchecked	Unchecked	Unchecked	Checked		Unchecked	Unchecked	Unchecked	Unchecked	Unchecked	Unchecked	Unchecked	Checked
1129	2022-04-18	Male | Nam	10	School children | Còn nhỏ đi học		Primary school | Cấp I	Single | Độc thân	con nho	0-10 kilometers	No | Chưa từng
1130	2022-04-16	Male | Nam	27	Other | Khác	cat toc	High school | Cấp III	Single | Độc thân		0-10 kilometers	No | Chưa từng
1131	2022-04-16	Male | Nam	17	School children | Còn nhỏ đi học		High school | Cấp III	Single | Độc thân	con nho	0-10 kilometers	No | Chưa từng
1132	2022-04-18	Male | Nam	50	Farmer | Nông dân		High school | Cấp III	Married | Kết hôn		0-10 kilometers	No | Chưa từng
1133	2022-04-16	Male | Nam	73	Other | Khác	huu tri	University or higher | TC/CĐ/Đại học hoặc cao hơn	Married | Kết hôn		0-10 kilometers	No | Chưa từng
1134	2022-04-16	Female | Nữ	11	School children | Còn nhỏ đi học		Primary school | Cấp I	Single | Độc thân		0-10 kilometers	No | Chưa từng
1135	2022-04-16	Male | Nam	32	Other | Khác	tu do	Secondary school | Cấp II	Single | Độc thân		0-10 kilometers	No | Chưa từng
1136	2022-04-18	Male | Nam	34	Farmer | Nông dân		Did not go to school | Mù chữ (Không đi học)	Single | Độc thân		0-10 kilometers	No | Chưa từng
1137	2022-04-17	Female | Nữ	60	Farmer | Nông dân		Secondary school | Cấp II	Married | Kết hôn		0-10 kilometers	No | Chưa từng
1138	2022-04-17	Male | Nam	32	Worker | Công nhân		University or higher | TC/CĐ/Đại học hoặc cao hơn	Married | Kết hôn		0-10 kilometers	No | Chưa từng
1139	2022-04-17	Female | Nữ	55	Farmer | Nông dân		High school | Cấp III	Married | Kết hôn		0-10 kilometers	Yes, as a disease in both humans & livestock | Có nó là bệnh trên người và động vật	Unchecked	Unchecked	Unchecked	Unchecked	Checked	Unchecked	nghe noi tren nao	Very serious | Rất nghiêm trọng	Very serious | Rất nghiêm trọng	Unchecked	Unchecked	Unchecked	Unchecked	Unchecked	Unchecked	Unchecked	Unchecked	Unchecked	Unchecked	Checked		Unchecked	Unchecked	Unchecked	Unchecked	Unchecked	Unchecked	Unchecked	Checked		Unchecked	Checked	Unchecked	Unchecked	Unchecked	Unchecked	Unchecked	Unchecked
1140	2022-04-17	Female | Nữ	54	Farmer | Nông dân		Secondary school | Cấp II	Married | Kết hôn		0-10 kilometers	No | Chưa từng
1141	2022-04-17	Female | Nữ	39	Farmer | Nông dân		Secondary school | Cấp II	Married | Kết hôn		0-10 kilometers	No | Chưa từng
1142	2022-04-17	Male | Nam	16	School children | Còn nhỏ đi học		High school | Cấp III	Single | Độc thân	con nho di hoc	0-10 kilometers	Yes, as a human disease | Có nó là bệnh trên người	Unchecked	Checked	Unchecked	Unchecked	Unchecked	Unchecked		Somewhat serious | Nghiêm trọng	Somewhat serious | Nghiêm trọng	Unchecked	Unchecked	Unchecked	Checked	Unchecked	Unchecked	Unchecked	Unchecked	Unchecked	Unchecked	Unchecked		Unchecked	Unchecked	Unchecked	Unchecked	Checked	Unchecked	Unchecked	Unchecked		Unchecked	Unchecked	Unchecked	Unchecked	Unchecked	Unchecked	Unchecked	Checked
1143	2022-04-18	Female | Nữ	50	Farmer | Nông dân		Secondary school | Cấp II	Married | Kết hôn		0-10 kilometers	No | Chưa từng
1144	2022-04-18	Male | Nam	9	School children | Còn nhỏ đi học		Primary school | Cấp I	Single | Độc thân		0-10 kilometers	No | Chưa từng
1145	2022-04-18	Male | Nam	6	School children | Còn nhỏ đi học		Primary school | Cấp I	Single | Độc thân		0-10 kilometers	No | Chưa từng
1146	2022-04-17	Female | Nữ	8	School children | Còn nhỏ đi học		Primary school | Cấp I	Single | Độc thân	di hoc	Don't know | Tôi không biết	No | Chưa từng
1147	2022-04-17	Female | Nữ	60	Farmer | Nông dân		Secondary school | Cấp II	Widowed | Góa vợ/chồng (hoặc ly hôn)		0-10 kilometers	No | Chưa từng
1148	2022-04-21	Female | Nữ	66	Farmer | Nông dân		Secondary school | Cấp II	Married | Kết hôn		0-10 kilometers	No | Chưa từng
1149	2022-04-21	Female | Nữ	33	Farmer | Nông dân		High school | Cấp III	Married | Kết hôn		0-10 kilometers	No | Chưa từng
1150	2022-04-21	Female | Nữ	50	Farmer | Nông dân		Secondary school | Cấp II	Married | Kết hôn		0-10 kilometers	No | Chưa từng
1151	2022-04-21	Male | Nam	8	School children | Còn nhỏ đi học		Primary school | Cấp I	Single | Độc thân		0-10 kilometers	No | Chưa từng
1152	2022-04-21	Female | Nữ	46	Farmer | Nông dân		Secondary school | Cấp II	Married | Kết hôn		0-10 kilometers	No | Chưa từng
1153	2022-04-21	Female | Nữ	26	Farmer | Nông dân		University or higher | TC/CĐ/Đại học hoặc cao hơn	Married | Kết hôn		0-10 kilometers	No | Chưa từng
1154	2022-04-21	Female | Nữ	78	Other | Khác	huu tri	Secondary school | Cấp II	Married | Kết hôn		0-10 kilometers	No | Chưa từng
1155	2022-04-21	Male | Nam	61	Cadre, government, civil servant | Công chức		University or higher | TC/CĐ/Đại học hoặc cao hơn	Married | Kết hôn		0-10 kilometers	No | Chưa từng
1156	2022-04-22	Female | Nữ	51	Farmer | Nông dân		High school | Cấp III	Married | Kết hôn		0-10 kilometers	No | Chưa từng
1157	2022-04-24	Male | Nam	19	School children | Còn nhỏ đi học		University or higher | TC/CĐ/Đại học hoặc cao hơn	Single | Độc thân		0-10 kilometers	No | Chưa từng
1158	2022-04-21	Male | Nam	12	School children | Còn nhỏ đi học		Primary school | Cấp I	Single | Độc thân		0-10 kilometers	No | Chưa từng
1159	2022-04-21	Female | Nữ	7	School children | Còn nhỏ đi học		Primary school | Cấp I	Single | Độc thân		0-10 kilometers	No | Chưa từng
1160	2022-04-21	Female | Nữ	12	School children | Còn nhỏ đi học		Secondary school | Cấp II	Single | Độc thân		0-10 kilometers	No | Chưa từng
1161	2022-04-21	Male | Nam	9	School children | Còn nhỏ đi học		Primary school | Cấp I	Single | Độc thân		0-10 kilometers	No | Chưa từng
1162	2022-04-21	Male | Nam	45	Cadre, government, civil servant | Công chức		University or higher | TC/CĐ/Đại học hoặc cao hơn	Married | Kết hôn		0-10 kilometers	Yes, as a disease in both humans & livestock | Có nó là bệnh trên người và động vật	Unchecked	Checked	Unchecked	Unchecked	Unchecked	Unchecked		Very serious | Rất nghiêm trọng	Very serious | Rất nghiêm trọng	Checked	Unchecked	Checked	Unchecked	Checked	Checked	Checked	Unchecked	Unchecked	Unchecked	Unchecked		Unchecked	Unchecked	Unchecked	Unchecked	Checked	Unchecked	Unchecked	Unchecked		Unchecked	Checked	Unchecked	Unchecked	Unchecked	Unchecked	Unchecked	Unchecked
1163	2022-04-21	Male | Nam	10	School children | Còn nhỏ đi học		Primary school | Cấp I	Single | Độc thân		0-10 kilometers	No | Chưa từng
1164	2022-04-21	Male | Nam	12	School children | Còn nhỏ đi học		Secondary school | Cấp II	Single | Độc thân		0-10 kilometers	No | Chưa từng
1165	2022-04-21	Female | Nữ	7	School children | Còn nhỏ đi học		Primary school | Cấp I	Single | Độc thân		0-10 kilometers	No | Chưa từng
1166	2022-04-21	Male | Nam	6	School children | Còn nhỏ đi học		Primary school | Cấp I	Single | Độc thân		0-10 kilometers	No | Chưa từng
1167	2022-04-21	Male | Nam	9	School children | Còn nhỏ đi học		Primary school | Cấp I	Single | Độc thân		0-10 kilometers	No | Chưa từng
1168	2022-04-21	Male | Nam	78	School children | Còn nhỏ đi học		Primary school | Cấp I	Single | Độc thân		0-10 kilometers	No | Chưa từng
1169	2022-04-21	Male | Nam	6	School children | Còn nhỏ đi học		Primary school | Cấp I	Single | Độc thân		0-10 kilometers	No | Chưa từng
1170	2022-04-21	Female | Nữ	10	School children | Còn nhỏ đi học		Primary school | Cấp I	Single | Độc thân		0-10 kilometers	No | Chưa từng
1171	2022-04-21	Male | Nam	9	School children | Còn nhỏ đi học		Primary school | Cấp I	Single | Độc thân		0-10 kilometers	No | Chưa từng
1172	2022-04-21	Female | Nữ	28	Farmer | Nông dân		Secondary school | Cấp II	Married | Kết hôn		0-10 kilometers	No | Chưa từng
1173	2022-04-22	Female | Nữ	57	Farmer | Nông dân		Secondary school | Cấp II	Married | Kết hôn		0-10 kilometers	Yes, as a human disease | Có nó là bệnh trên người	Unchecked	Checked	Unchecked	Unchecked	Unchecked	Unchecked		Somewhat serious | Nghiêm trọng	Somewhat serious | Nghiêm trọng	Checked	Unchecked	Unchecked	Unchecked	Unchecked	Unchecked	Unchecked	Checked	Unchecked	Unchecked	Unchecked		Unchecked	Unchecked	Unchecked	Unchecked	Checked	Unchecked	Unchecked	Unchecked		Unchecked	Checked	Unchecked	Unchecked	Unchecked	Unchecked	Unchecked	Unchecked
1174	2022-04-22	Female | Nữ	64	Farmer | Nông dân		Primary school | Cấp I	Married | Kết hôn		0-10 kilometers	No | Chưa từng
1175	2022-04-22	Female | Nữ	30	Farmer | Nông dân		Secondary school | Cấp II	Married | Kết hôn		0-10 kilometers	No | Chưa từng
1176	2022-04-22	Female | Nữ	57	Farmer | Nông dân		Secondary school | Cấp II	Married | Kết hôn		0-10 kilometers	No | Chưa từng
1177	2022-04-22	Male | Nam	17	School children | Còn nhỏ đi học		High school | Cấp III	Single | Độc thân		0-10 kilometers	No | Chưa từng
1178	2022-04-22	Female | Nữ	62	Farmer | Nông dân		High school | Cấp III	Married | Kết hôn		0-10 kilometers	No | Chưa từng
1179	2022-04-22	Male | Nam	55	Farmer | Nông dân		High school | Cấp III	Married | Kết hôn		0-10 kilometers	No | Chưa từng
1180	2022-04-22	Female | Nữ	54	Farmer | Nông dân		High school | Cấp III	Married | Kết hôn		0-10 kilometers	No | Chưa từng
1181	2022-04-22	Male | Nam	13	School children | Còn nhỏ đi học		Secondary school | Cấp II	Single | Độc thân		0-10 kilometers	No | Chưa từng
1182	2022-04-22	Female | Nữ	10	School children | Còn nhỏ đi học		Primary school | Cấp I	Single | Độc thân		0-10 kilometers	No | Chưa từng
1183	2022-04-22	Male | Nam	13	School children | Còn nhỏ đi học		Secondary school | Cấp II	Single | Độc thân		0-10 kilometers	No | Chưa từng
1184	2022-04-22	Male | Nam	9	School children | Còn nhỏ đi học		Primary school | Cấp I	Single | Độc thân		0-10 kilometers	No | Chưa từng
1185	2022-04-22	Male | Nam	34	Worker | Công nhân		University or higher | TC/CĐ/Đại học hoặc cao hơn	Married | Kết hôn		0-10 kilometers	No | Chưa từng
1186	2022-04-21	Male | Nam	18	Worker | Công nhân		Secondary school | Cấp II	Single | Độc thân		0-10 kilometers	No | Chưa từng
1187	2022-04-21	Male | Nam	11	School children | Còn nhỏ đi học		Primary school | Cấp I	Single | Độc thân		0-10 kilometers	No | Chưa từng
1188	2022-04-21	Female | Nữ	57	Farmer | Nông dân		High school | Cấp III	Married | Kết hôn		0-10 kilometers	No | Chưa từng
1189	2022-04-21	Female | Nữ	24	Other | Khác	tu do	High school | Cấp III	Single | Độc thân		0-10 kilometers	No | Chưa từng
1190	2022-04-21	Female | Nữ	54	Farmer | Nông dân		Secondary school | Cấp II	Married | Kết hôn		0-10 kilometers	No | Chưa từng
1191	2022-04-22	Male | Nam	55	Other | Khác	co khi	High school | Cấp III	Married | Kết hôn		0-10 kilometers	No | Chưa từng
1192	2022-04-22	Male | Nam	6	School children | Còn nhỏ đi học		Did not go to school | Mù chữ (Không đi học)	Single | Độc thân	di hoc	0-10 kilometers	No | Chưa từng
1193	2022-04-21	Female | Nữ	47	Farmer | Nông dân		High school | Cấp III	Married | Kết hôn		0-10 kilometers	No | Chưa từng
1194	2022-04-21	Female | Nữ	12	School children | Còn nhỏ đi học		Primary school | Cấp I	Single | Độc thân	di hoc	0-10 kilometers	No | Chưa từng
1195	2022-04-22	Male | Nam	47	Farmer | Nông dân		Secondary school | Cấp II	Married | Kết hôn		0-10 kilometers	No | Chưa từng
1196	2022-04-22	Female | Nữ	60	Farmer | Nông dân		Secondary school | Cấp II	Married | Kết hôn		0-10 kilometers	No | Chưa từng
1197	2022-04-22	Female | Nữ	35	Farmer | Nông dân		High school | Cấp III	Married | Kết hôn		0-10 kilometers	No | Chưa từng
1198	2022-04-21	Male | Nam	13	School children | Còn nhỏ đi học		Secondary school | Cấp II	Single | Độc thân		0-10 kilometers	No | Chưa từng
1199	2022-04-21	Male | Nam	9	School children | Còn nhỏ đi học		Primary school | Cấp I	Single | Độc thân		0-10 kilometers	No | Chưa từng
1200	2022-04-22	Female | Nữ	11	School children | Còn nhỏ đi học		Primary school | Cấp I	Single | Độc thân	con nho	0-10 kilometers	No | Chưa từng
1201	2022-04-22	Male | Nam	10	School children | Còn nhỏ đi học		Primary school | Cấp I	Single | Độc thân	con nho	0-10 kilometers	No | Chưa từng
1202	2022-04-22	Female | Nữ	70	Farmer | Nông dân		Secondary school | Cấp II	Married | Kết hôn		0-10 kilometers	No | Chưa từng
1203	2022-04-22	Female | Nữ	58	Farmer | Nông dân		Secondary school | Cấp II	Married | Kết hôn		0-10 kilometers	No | Chưa từng
1204	2022-04-22	Female | Nữ	13	School children | Còn nhỏ đi học		Secondary school | Cấp II	Single | Độc thân		0-10 kilometers	No | Chưa từng
1205	2022-04-22	Female | Nữ	50	Farmer | Nông dân		Secondary school | Cấp II	Married | Kết hôn		0-10 kilometers	No | Chưa từng
1206	2022-04-22	Female | Nữ	57	Farmer | Nông dân		High school | Cấp III	Married | Kết hôn		0-10 kilometers	No | Chưa từng
1207	2022-04-22	Male | Nam	11	School children | Còn nhỏ đi học		Primary school | Cấp I	Single | Độc thân		0-10 kilometers	No | Chưa từng
1208	2022-04-18	Female | Nữ	58	Farmer | Nông dân		Secondary school | Cấp II	Married | Kết hôn		0-10 kilometers	No | Chưa từng
1209	2022-04-19	Female | Nữ	10	School children | Còn nhỏ đi học		Primary school | Cấp I	Single | Độc thân		0-10 kilometers	No | Chưa từng
1210	2022-04-19	Female | Nữ	14	School children | Còn nhỏ đi học		Secondary school | Cấp II	Single | Độc thân		0-10 kilometers	No | Chưa từng
1211	2022-04-18	Female | Nữ	37	Farmer | Nông dân		Secondary school | Cấp II	Married | Kết hôn		0-10 kilometers	Yes, as a human disease | Có nó là bệnh trên người	Checked	Unchecked	Unchecked	Unchecked	Unchecked	Unchecked		Somewhat serious | Nghiêm trọng	Somewhat serious | Nghiêm trọng	Unchecked	Unchecked	Unchecked	Unchecked	Unchecked	Unchecked	Checked	Unchecked	Unchecked	Unchecked	Unchecked		Unchecked	Unchecked	Unchecked	Unchecked	Checked	Unchecked	Unchecked	Unchecked		Unchecked	Checked	Unchecked	Unchecked	Unchecked	Unchecked	Unchecked	Unchecked
1212	2022-04-18	Female | Nữ	44	Farmer | Nông dân		Secondary school | Cấp II	Married | Kết hôn		0-10 kilometers	No | Chưa từng
1213	2022-04-19	Female | Nữ	17	School children | Còn nhỏ đi học		High school | Cấp III	Single | Độc thân	di hoc	0-10 kilometers	No | Chưa từng
1214	2022-04-18	Female | Nữ	56	Farmer | Nông dân		Secondary school | Cấp II	Married | Kết hôn		0-10 kilometers	No | Chưa từng
1215	2022-04-18	Male | Nam	9	School children | Còn nhỏ đi học		Primary school | Cấp I	Single | Độc thân	di hoc	0-10 kilometers	No | Chưa từng
1216	2022-04-19	Female | Nữ	64	Farmer | Nông dân		Secondary school | Cấp II	Married | Kết hôn		0-10 kilometers	Yes, as a human disease | Có nó là bệnh trên người	Unchecked	Checked	Unchecked	Unchecked	Unchecked	Unchecked		Somewhat serious | Nghiêm trọng	Somewhat serious | Nghiêm trọng	Unchecked	Unchecked	Unchecked	Unchecked	Checked	Unchecked	Unchecked	Unchecked	Unchecked	Unchecked	Unchecked		Unchecked	Unchecked	Unchecked	Unchecked	Checked	Unchecked	Unchecked	Unchecked		Unchecked	Unchecked	Unchecked	Unchecked	Unchecked	Unchecked	Unchecked	Checked
1217	2022-04-19	Female | Nữ	37	Farmer | Nông dân		Secondary school | Cấp II	Married | Kết hôn		0-10 kilometers	No | Chưa từng
1218	2022-04-19	Male | Nam	17	School children | Còn nhỏ đi học		High school | Cấp III	Single | Độc thân	di hoc	0-10 kilometers	No | Chưa từng
1219	2022-04-19	Female | Nữ	53	Farmer | Nông dân		Secondary school | Cấp II	Married | Kết hôn		0-10 kilometers	No | Chưa từng
1220	2022-04-19	Male | Nam	30	Farmer | Nông dân		Secondary school | Cấp II	Married | Kết hôn		0-10 kilometers	No | Chưa từng
1221	2022-04-19	Female | Nữ	50	Farmer | Nông dân		Secondary school | Cấp II	Married | Kết hôn		0-10 kilometers	No | Chưa từng
1222	2022-04-18	Female | Nữ	49	Farmer | Nông dân		Secondary school | Cấp II	Married | Kết hôn		0-10 kilometers	No | Chưa từng
1223	2022-04-18	Female | Nữ	15	School children | Còn nhỏ đi học		Secondary school | Cấp II	Single | Độc thân		0-10 kilometers	No | Chưa từng
1224	2022-04-18	Female | Nữ	8	School children | Còn nhỏ đi học		Primary school | Cấp I	Single | Độc thân		0-10 kilometers	No | Chưa từng
1225	2022-04-18	Female | Nữ	50	Farmer | Nông dân		Secondary school | Cấp II	Married | Kết hôn		0-10 kilometers	No | Chưa từng
1226	2022-04-18	Male | Nam	18	School children | Còn nhỏ đi học		High school | Cấp III	Single | Độc thân	hoc sinh	0-10 kilometers	No | Chưa từng
1227	2022-04-18	Male | Nam	25	Farmer | Nông dân		Secondary school | Cấp II	Married | Kết hôn		0-10 kilometers	Yes, as a disease in both humans & livestock | Có nó là bệnh trên người và động vật	Unchecked	Checked	Unchecked	Unchecked	Unchecked	Unchecked		Somewhat serious | Nghiêm trọng	Somewhat serious | Nghiêm trọng	Unchecked	Unchecked	Unchecked	Unchecked	Checked	Unchecked	Unchecked	Unchecked	Unchecked	Unchecked	Unchecked		Unchecked	Unchecked	Unchecked	Unchecked	Unchecked	Unchecked	Unchecked	Checked		Unchecked	Checked	Unchecked	Unchecked	Unchecked	Unchecked	Unchecked	Unchecked
1228	2022-04-19	Male | Nam	6	School children | Còn nhỏ đi học		Primary school | Cấp I	Single | Độc thân		0-10 kilometers	No | Chưa từng
1229	2022-04-19	Male | Nam	14	School children | Còn nhỏ đi học		Secondary school | Cấp II	Single | Độc thân		0-10 kilometers	No | Chưa từng
1230	2022-04-19	Male | Nam	9	School children | Còn nhỏ đi học		Primary school | Cấp I	Single | Độc thân	di hoc	0-10 kilometers	No | Chưa từng
1231	2022-04-19	Female | Nữ	15	School children | Còn nhỏ đi học		Secondary school | Cấp II	Single | Độc thân	di hoc	0-10 kilometers	No | Chưa từng
1232	2022-04-19	Male | Nam	8	School children | Còn nhỏ đi học		Primary school | Cấp I	Married | Kết hôn		0-10 kilometers	No | Chưa từng
1233	2022-04-19	Male | Nam	6	School children | Còn nhỏ đi học		Did not go to school | Mù chữ (Không đi học)	Single | Độc thân	con nho di hoc	Don't know | Tôi không biết	No | Chưa từng
1234	2022-04-19	Female | Nữ	9	School children | Còn nhỏ đi học		Primary school | Cấp I	Single | Độc thân		0-10 kilometers	No | Chưa từng
1235	2022-04-19	Male | Nam	7	School children | Còn nhỏ đi học		Primary school | Cấp I	Single | Độc thân	con nho	0-10 kilometers	No | Chưa từng
1236	2022-04-19	Male | Nam	7	School children | Còn nhỏ đi học		Primary school | Cấp I	Single | Độc thân		0-10 kilometers	No | Chưa từng
1237	2022-04-19	Female | Nữ	5	School children | Còn nhỏ đi học	di mam non	Did not go to school | Mù chữ (Không đi học)	Single | Độc thân		0-10 kilometers	No | Chưa từng
1238	2022-04-19	Male | Nam	40	Cadre, government, civil servant | Công chức		University or higher | TC/CĐ/Đại học hoặc cao hơn	Married | Kết hôn		0-10 kilometers	Yes, as a human disease | Có nó là bệnh trên người	Unchecked	Checked	Unchecked	Unchecked	Unchecked	Unchecked		Very serious | Rất nghiêm trọng	Very serious | Rất nghiêm trọng	Checked	Checked	Unchecked	Unchecked	Checked	Checked	Checked	Unchecked	Unchecked	Unchecked	Unchecked		Unchecked	Unchecked	Unchecked	Unchecked	Checked	Unchecked	Unchecked	Unchecked		Unchecked	Checked	Unchecked	Unchecked	Unchecked	Unchecked	Unchecked	Unchecked
1239	2022-04-19	Female | Nữ	11	School children | Còn nhỏ đi học		Primary school | Cấp I	Single | Độc thân		0-10 kilometers	No | Chưa từng
1240	2022-04-19	Female | Nữ	12	School children | Còn nhỏ đi học		Secondary school | Cấp II	Single | Độc thân	con nho	0-10 kilometers	No | Chưa từng
1241	2022-04-19	Female | Nữ	8	School children | Còn nhỏ đi học		Primary school | Cấp I	Single | Độc thân	con nho di hoc	0-10 kilometers	No | Chưa từng
1242	2022-04-19	Female | Nữ	44	Cadre, government, civil servant | Công chức		University or higher | TC/CĐ/Đại học hoặc cao hơn	Married | Kết hôn		0-10 kilometers	No | Chưa từng
1243	2022-04-19	Male | Nam	10	School children | Còn nhỏ đi học		Primary school | Cấp I	Single | Độc thân	di hoc	0-10 kilometers	No | Chưa từng
1244	2022-04-19	Female | Nữ	8	School children | Còn nhỏ đi học		Primary school | Cấp I	Single | Độc thân	con nho	0-10 kilometers	No | Chưa từng
1245	2022-04-19	Female | Nữ	38	Other | Khác	tu do	High school | Cấp III	Married | Kết hôn		0-10 kilometers	Yes, as a disease in both humans & livestock | Có nó là bệnh trên người và động vật	Unchecked	Checked	Unchecked	Unchecked	Unchecked	Unchecked		Somewhat serious | Nghiêm trọng	Somewhat serious | Nghiêm trọng	Unchecked	Unchecked	Unchecked	Unchecked	Unchecked	Unchecked	Unchecked	Unchecked	Unchecked	Unchecked	Checked		Unchecked	Unchecked	Unchecked	Unchecked	Unchecked	Checked	Unchecked	Unchecked		Unchecked	Checked	Checked	Unchecked	Unchecked	Unchecked	Unchecked	Unchecked
1246	2022-04-18	Female | Nữ	53	Farmer | Nông dân		Secondary school | Cấp II	Married | Kết hôn		0-10 kilometers	No | Chưa từng
1247	2022-04-19	Female | Nữ	46	Farmer | Nông dân		Secondary school | Cấp II	Married | Kết hôn		0-10 kilometers	No | Chưa từng
1248	2022-04-19	Female | Nữ	6	School children | Còn nhỏ đi học		Primary school | Cấp I	Single | Độc thân	di hoc	0-10 kilometers	No | Chưa từng
1249	2022-04-19	Female | Nữ	17	School children | Còn nhỏ đi học		High school | Cấp III	Single | Độc thân	con nho di hoc	0-10 kilometers	No | Chưa từng
1250	2022-04-19	Female | Nữ	10	School children | Còn nhỏ đi học		Primary school | Cấp I	Single | Độc thân	di hoc	0-10 kilometers	No | Chưa từng
1251	2022-04-19	Female | Nữ	27	Farmer | Nông dân		Secondary school | Cấp II	Married | Kết hôn		0-10 kilometers	No | Chưa từng
1252	2022-04-19	Female | Nữ	6	School children | Còn nhỏ đi học		Primary school | Cấp I	Single | Độc thân	di hoc	Don't know | Tôi không biết	No | Chưa từng
1253	2022-04-19	Female | Nữ	50	Farmer | Nông dân		Secondary school | Cấp II	Married | Kết hôn		0-10 kilometers	Yes, as a human disease | Có nó là bệnh trên người	Unchecked	Checked	Unchecked	Unchecked	Unchecked	Unchecked		Somewhat serious | Nghiêm trọng	Somewhat serious | Nghiêm trọng	Unchecked	Unchecked	Unchecked	Unchecked	Unchecked	Unchecked	Checked	Unchecked	Unchecked	Unchecked	Unchecked		Unchecked	Unchecked	Unchecked	Checked	Unchecked	Checked	Unchecked	Unchecked		Unchecked	Checked	Checked	Unchecked	Unchecked	Unchecked	Unchecked	Unchecked
1254	2022-04-19	Female | Nữ	17	School children | Còn nhỏ đi học		High school | Cấp III	Single | Độc thân		0-10 kilometers	No | Chưa từng
1255	2022-04-19	Female | Nữ	39	Cadre, government, civil servant | Công chức		University or higher | TC/CĐ/Đại học hoặc cao hơn	Married | Kết hôn		0-10 kilometers	Yes, as a human disease | Có nó là bệnh trên người	Unchecked	Checked	Unchecked	Unchecked	Unchecked	Unchecked		Very serious | Rất nghiêm trọng	Very serious | Rất nghiêm trọng	Checked	Checked	Unchecked	Checked	Unchecked	Checked	Unchecked	Unchecked	Unchecked	Unchecked	Unchecked		Unchecked	Unchecked	Unchecked	Unchecked	Checked	Unchecked	Unchecked	Unchecked		Unchecked	Checked	Unchecked	Unchecked	Unchecked	Unchecked	Unchecked	Unchecked
1256	2022-04-19	Male | Nam	21	Worker | Công nhân		High school | Cấp III	Single | Độc thân		0-10 kilometers	No | Chưa từng
1257	2022-04-19	Male | Nam	49	Worker | Công nhân	xay dung	Secondary school | Cấp II	Married | Kết hôn		0-10 kilometers	No | Chưa từng
1258	2022-04-19	Female | Nữ	51	Farmer | Nông dân		Secondary school | Cấp II	Married | Kết hôn		0-10 kilometers	No | Chưa từng
1259	2022-04-19	Female | Nữ	19	School children | Còn nhỏ đi học		High school | Cấp III	Single | Độc thân		0-10 kilometers	No | Chưa từng
1260	2022-04-19	Male | Nam	69	Worker | Công nhân	bao ve	Secondary school | Cấp II	Married | Kết hôn		0-10 kilometers	No | Chưa từng
1261	2022-04-18	Female | Nữ	53	Farmer | Nông dân		Secondary school | Cấp II	Married | Kết hôn		0-10 kilometers	No | Chưa từng
1262	2022-04-19	Female | Nữ	53	Farmer | Nông dân		Secondary school | Cấp II	Married | Kết hôn		0-10 kilometers	Yes, as a disease in both humans & livestock | Có nó là bệnh trên người và động vật	Unchecked	Unchecked	Unchecked	Unchecked	Unchecked	Checked		Somewhat serious | Nghiêm trọng	Somewhat serious | Nghiêm trọng	Unchecked	Unchecked	Unchecked	Unchecked	Unchecked	Unchecked	Unchecked	Unchecked	Unchecked	Unchecked	Checked		Unchecked	Unchecked	Unchecked	Checked	Unchecked	Unchecked	Unchecked	Unchecked		Checked	Checked	Checked	Unchecked	Unchecked	Unchecked	Unchecked	Unchecked
1263	2022-04-19	Male | Nam	18	School children | Còn nhỏ đi học		High school | Cấp III	Single | Độc thân		0-10 kilometers	Yes, as a disease in both humans & livestock | Có nó là bệnh trên người và động vật	Unchecked	Checked	Unchecked	Unchecked	Unchecked	Unchecked		Somewhat serious | Nghiêm trọng	Somewhat serious | Nghiêm trọng	Unchecked	Unchecked	Unchecked	Unchecked	Unchecked	Unchecked	Unchecked	Unchecked	Unchecked	Unchecked	Checked		Unchecked	Unchecked	Unchecked	Unchecked	Checked	Unchecked	Unchecked	Unchecked		Checked	Checked	Unchecked	Unchecked	Unchecked	Unchecked	Unchecked	Unchecked
1264	2022-04-19	Male | Nam	52	Worker | Công nhân	sua xe	Secondary school | Cấp II	Married | Kết hôn		0-10 kilometers	No | Chưa từng
1265	2022-04-19	Female | Nữ	38	Farmer | Nông dân		High school | Cấp III	Married | Kết hôn		0-10 kilometers	No | Chưa từng
1266	2022-04-19	Male | Nam	12	School children | Còn nhỏ đi học		Secondary school | Cấp II	Single | Độc thân		0-10 kilometers	No | Chưa từng
1267	2022-04-19	Female | Nữ	68	Farmer | Nông dân		Secondary school | Cấp II	Married | Kết hôn		0-10 kilometers	No | Chưa từng
1268	2022-04-19	Male | Nam	5	School children | Còn nhỏ đi học		Did not go to school | Mù chữ (Không đi học)	Single | Độc thân		0-10 kilometers	No | Chưa từng
1269	2022-04-20	Female | Nữ	52	Farmer | Nông dân		Secondary school | Cấp II	Married | Kết hôn		0-10 kilometers	Yes, as a human disease | Có nó là bệnh trên người	Unchecked	Checked	Unchecked	Unchecked	Unchecked	Unchecked		Somewhat serious | Nghiêm trọng	Somewhat serious | Nghiêm trọng	Checked	Unchecked	Unchecked	Unchecked	Checked	Unchecked	Unchecked	Unchecked	Unchecked	Unchecked	Unchecked		Unchecked	Unchecked	Unchecked	Unchecked	Checked	Unchecked	Unchecked	Unchecked		Unchecked	Unchecked	Unchecked	Unchecked	Unchecked	Unchecked	Unchecked	Checked
1270	2022-04-19	Female | Nữ	29	Other | Khác	spa	High school | Cấp III	Married | Kết hôn		0-10 kilometers	No | Chưa từng
1271	2022-04-19	Female | Nữ	55	Farmer | Nông dân		Secondary school | Cấp II	Married | Kết hôn		0-10 kilometers	No | Chưa từng
1272	2022-04-19	Female | Nữ	37	Worker | Công nhân		High school | Cấp III	Married | Kết hôn		0-10 kilometers	No | Chưa từng
1273	2022-04-19	Female | Nữ	16	Worker | Công nhân		Secondary school | Cấp II	Single | Độc thân		0-10 kilometers	No | Chưa từng
1274	2022-04-19	Female | Nữ	54	Farmer | Nông dân		Secondary school | Cấp II	Married | Kết hôn		0-10 kilometers	No | Chưa từng
1275	2022-04-19	Female | Nữ	54	Farmer | Nông dân		Secondary school | Cấp II	Married | Kết hôn		0-10 kilometers	No | Chưa từng
1276	2022-04-19	Female | Nữ	27	Farmer | Nông dân		Secondary school | Cấp II	Married | Kết hôn		0-10 kilometers	No | Chưa từng
1277	2022-04-20	Female | Nữ	57	Farmer | Nông dân		Secondary school | Cấp II	Married | Kết hôn		0-10 kilometers	No | Chưa từng
1278	2022-04-20	Female | Nữ	53	Farmer | Nông dân		High school | Cấp III	Married | Kết hôn		0-10 kilometers	No | Chưa từng
1279	2022-04-20	Female | Nữ	22	Other | Khác	buon ban	High school | Cấp III	Married | Kết hôn		0-10 kilometers	No | Chưa từng
1280	2022-04-20	Male | Nam	34	Other | Khác	tu do	High school | Cấp III	Married | Kết hôn		0-10 kilometers	Yes, as a disease in livestock | Có nó là bệnh trên động vật	Unchecked	Unchecked	Unchecked	Unchecked	Unchecked	Checked		Somewhat serious | Nghiêm trọng	Somewhat serious | Nghiêm trọng	Unchecked	Unchecked	Unchecked	Unchecked	Unchecked	Unchecked	Unchecked	Unchecked	Unchecked	Unchecked	Checked		Unchecked	Unchecked	Unchecked	Unchecked	Checked	Unchecked	Unchecked	Unchecked		Unchecked	Checked	Unchecked	Unchecked	Unchecked	Unchecked	Unchecked	Unchecked
1281	2022-04-20	Female | Nữ	56	Farmer | Nông dân		Secondary school | Cấp II	Married | Kết hôn		0-10 kilometers	No | Chưa từng
1282	2022-04-20	Female | Nữ	54	Farmer | Nông dân		High school | Cấp III	Married | Kết hôn		0-10 kilometers	Yes, as a human disease | Có nó là bệnh trên người	Unchecked	Checked	Unchecked	Unchecked	Unchecked	Unchecked		Somewhat serious | Nghiêm trọng	Somewhat serious | Nghiêm trọng	Unchecked	Unchecked	Unchecked	Unchecked	Checked	Unchecked	Unchecked	Unchecked	Unchecked	Unchecked	Unchecked		Unchecked	Unchecked	Unchecked	Unchecked	Checked	Unchecked	Unchecked	Unchecked		Unchecked	Checked	Unchecked	Unchecked	Unchecked	Unchecked	Unchecked	Unchecked
1283	2022-04-20	Female | Nữ	50	Farmer | Nông dân		Secondary school | Cấp II	Married | Kết hôn		0-10 kilometers	No | Chưa từng
1284	2022-04-20	Male | Nam	25	Worker | Công nhân		Secondary school | Cấp II	Single | Độc thân		0-10 kilometers	No | Chưa từng
1285	2022-04-20	Female | Nữ	9	School children | Còn nhỏ đi học		Primary school | Cấp I	Single | Độc thân	di hoc	Don't know | Tôi không biết	No | Chưa từng
1286	2022-04-20	Female | Nữ	45	Farmer | Nông dân		Secondary school | Cấp II	Married | Kết hôn		0-10 kilometers	No | Chưa từng
1287	2022-04-19	Female | Nữ	14	School children | Còn nhỏ đi học		Primary school | Cấp I	Single | Độc thân		0-10 kilometers	No | Chưa từng
1288	2022-04-19	Female | Nữ	12	School children | Còn nhỏ đi học		Secondary school | Cấp II	Single | Độc thân		0-10 kilometers	No | Chưa từng
1289	2022-04-20	Female | Nữ	56	Farmer | Nông dân		Secondary school | Cấp II	Married | Kết hôn		0-10 kilometers	No | Chưa từng
1290	2022-04-20	Male | Nam	29	Worker | Công nhân		Secondary school | Cấp II	Single | Độc thân		0-10 kilometers	No | Chưa từng
1291	2022-04-20	Female | Nữ	59	Farmer | Nông dân		Secondary school | Cấp II	Married | Kết hôn		0-10 kilometers	No | Chưa từng
1292	2022-04-20	Male | Nam	29	Farmer | Nông dân		Secondary school | Cấp II	Single | Độc thân		0-10 kilometers	No | Chưa từng
1293	2022-04-20	Female | Nữ	25	Other | Khác	buon ban	High school | Cấp III	Married | Kết hôn		0-10 kilometers	Yes, as a human disease | Có nó là bệnh trên người	Unchecked	Checked	Unchecked	Unchecked	Unchecked	Unchecked		Somewhat serious | Nghiêm trọng	Somewhat serious | Nghiêm trọng	Checked	Unchecked	Unchecked	Checked	Unchecked	Checked	Unchecked	Unchecked	Unchecked	Unchecked	Unchecked		Unchecked	Unchecked	Unchecked	Unchecked	Checked	Unchecked	Unchecked	Unchecked		Unchecked	Checked	Unchecked	Unchecked	Unchecked	Unchecked	Unchecked	Unchecked
1294	2022-04-21	Male | Nam	27	Other | Khác	kinh doanh	High school | Cấp III	Married | Kết hôn		0-10 kilometers	No | Chưa từng
1295	2022-04-20	Female | Nữ	33	Farmer | Nông dân		High school | Cấp III	Married | Kết hôn		0-10 kilometers	No | Chưa từng
1296	2022-04-20	Female | Nữ	9	School children | Còn nhỏ đi học		Primary school | Cấp I	Single | Độc thân	di hoc	0-10 kilometers	No | Chưa từng
1297	2022-04-20	Female | Nữ	15	School children | Còn nhỏ đi học		Secondary school | Cấp II	Single | Độc thân	di hoc	0-10 kilometers	No | Chưa từng
1298	2022-04-20	Female | Nữ	54	Farmer | Nông dân		Secondary school | Cấp II	Married | Kết hôn		0-10 kilometers	No | Chưa từng
1299	2022-04-20	Male | Nam	22	School children | Còn nhỏ đi học		High school | Cấp III	Single | Độc thân		0-10 kilometers	Yes, as a human disease | Có nó là bệnh trên người	Unchecked	Checked	Unchecked	Unchecked	Unchecked	Unchecked		Somewhat serious | Nghiêm trọng	Somewhat serious | Nghiêm trọng	Unchecked	Unchecked	Unchecked	Unchecked	Checked	Unchecked	Unchecked	Unchecked	Unchecked	Unchecked	Unchecked		Unchecked	Unchecked	Unchecked	Unchecked	Checked	Unchecked	Unchecked	Unchecked		Unchecked	Checked	Unchecked	Unchecked	Unchecked	Unchecked	Unchecked	Unchecked
1300	2022-04-20	Female | Nữ	51	Cadre, government, civil servant | Công chức		University or higher | TC/CĐ/Đại học hoặc cao hơn	Married | Kết hôn		0-10 kilometers	Yes, as a human disease | Có nó là bệnh trên người	Unchecked	Checked	Unchecked	Unchecked	Unchecked	Unchecked		Somewhat serious | Nghiêm trọng	Somewhat serious | Nghiêm trọng	Checked	Unchecked	Unchecked	Unchecked	Checked	Unchecked	Checked	Unchecked	Unchecked	Unchecked	Unchecked		Unchecked	Unchecked	Unchecked	Unchecked	Checked	Unchecked	Unchecked	Unchecked		Unchecked	Checked	Unchecked	Unchecked	Unchecked	Unchecked	Unchecked	Unchecked
1301	2022-04-20	Female | Nữ	59	Farmer | Nông dân		Secondary school | Cấp II	Married | Kết hôn		0-10 kilometers	No | Chưa từng
1302	2022-04-20	Female | Nữ	66	Farmer | Nông dân		Secondary school | Cấp II	Married | Kết hôn		0-10 kilometers	Yes, as a human disease | Có nó là bệnh trên người	Unchecked	Checked	Unchecked	Unchecked	Unchecked	Unchecked		Somewhat serious | Nghiêm trọng	Somewhat serious | Nghiêm trọng	Unchecked	Unchecked	Unchecked	Unchecked	Checked	Unchecked	Unchecked	Unchecked	Unchecked	Unchecked	Unchecked		Unchecked	Unchecked	Unchecked	Unchecked	Checked	Unchecked	Unchecked	Unchecked		Unchecked	Checked	Unchecked	Unchecked	Unchecked	Unchecked	Unchecked	Unchecked
1303	2022-04-20	Female | Nữ	29	Farmer | Nông dân		University or higher | TC/CĐ/Đại học hoặc cao hơn	Married | Kết hôn		0-10 kilometers	Yes, as a human disease | Có nó là bệnh trên người	Unchecked	Checked	Unchecked	Unchecked	Unchecked	Unchecked		Somewhat serious | Nghiêm trọng	Somewhat serious | Nghiêm trọng	Unchecked	Unchecked	Unchecked	Unchecked	Checked	Unchecked	Unchecked	Unchecked	Unchecked	Unchecked	Unchecked		Unchecked	Unchecked	Unchecked	Unchecked	Checked	Unchecked	Unchecked	Unchecked		Unchecked	Checked	Checked	Unchecked	Unchecked	Unchecked	Unchecked	Unchecked
1304	2022-04-20	Female | Nữ	59	Farmer | Nông dân		Secondary school | Cấp II	Married | Kết hôn		0-10 kilometers	No | Chưa từng
1305	2022-04-20	Female | Nữ	27	Farmer | Nông dân		Primary school | Cấp I	Single | Độc thân		0-10 kilometers	No | Chưa từng
1306	2022-04-20	Female | Nữ	25	Cadre, government, civil servant | Công chức		University or higher | TC/CĐ/Đại học hoặc cao hơn	Married | Kết hôn		0-10 kilometers	Yes, as a disease in livestock | Có nó là bệnh trên động vật	Unchecked	Checked	Unchecked	Unchecked	Unchecked	Unchecked		Somewhat serious | Nghiêm trọng	Somewhat serious | Nghiêm trọng	Unchecked	Unchecked	Unchecked	Unchecked	Unchecked	Unchecked	Unchecked	Unchecked	Unchecked	Unchecked	Checked		Unchecked	Unchecked	Unchecked	Checked	Unchecked	Unchecked	Unchecked	Unchecked		Unchecked	Unchecked	Unchecked	Unchecked	Unchecked	Unchecked	Unchecked	Checked
1307	2022-04-20	Female | Nữ	59	Farmer | Nông dân		Secondary school | Cấp II	Married | Kết hôn		0-10 kilometers	No | Chưa từng
1308	2022-04-20	Female | Nữ	63	Farmer | Nông dân		Secondary school | Cấp II	Married | Kết hôn		0-10 kilometers	No | Chưa từng
1309	2022-04-20	Male | Nam	35	Farmer | Nông dân		High school | Cấp III	Single | Độc thân		0-10 kilometers	No | Chưa từng
1310	2022-04-20	Female | Nữ	70	Farmer | Nông dân		Secondary school | Cấp II	Married | Kết hôn		0-10 kilometers	No | Chưa từng
1311	2022-04-20	Male | Nam	83	Farmer | Nông dân		Primary school | Cấp I	Married | Kết hôn		0-10 kilometers	No | Chưa từng
1312	2022-04-20	Male | Nam	40	Farmer | Nông dân		Secondary school | Cấp II	Married | Kết hôn		0-10 kilometers	No | Chưa từng
1313	2022-04-20	Female | Nữ	37	Farmer | Nông dân		Secondary school | Cấp II	Married | Kết hôn		0-10 kilometers	No | Chưa từng
1314	2022-04-20	Female | Nữ	58	Farmer | Nông dân		Secondary school | Cấp II	Married | Kết hôn		0-10 kilometers	No | Chưa từng
1315	2022-04-20	Male | Nam	14	School children | Còn nhỏ đi học		Secondary school | Cấp II	Single | Độc thân		0-10 kilometers	No | Chưa từng
1316	2022-04-20	Male | Nam	7	School children | Còn nhỏ đi học		Primary school | Cấp I	Single | Độc thân	di hoc	Don't know | Tôi không biết	No | Chưa từng
1317	2022-04-20	Female | Nữ	50	Farmer | Nông dân		Secondary school | Cấp II	Married | Kết hôn		0-10 kilometers	Yes, as a disease in both humans & livestock | Có nó là bệnh trên người và động vật	Unchecked	Checked	Unchecked	Unchecked	Unchecked	Unchecked		Somewhat serious | Nghiêm trọng	Somewhat serious | Nghiêm trọng	Unchecked	Unchecked	Unchecked	Unchecked	Checked	Unchecked	Unchecked	Unchecked	Unchecked	Unchecked	Unchecked		Unchecked	Unchecked	Unchecked	Unchecked	Checked	Unchecked	Unchecked	Unchecked		Unchecked	Checked	Unchecked	Unchecked	Unchecked	Unchecked	Unchecked	Unchecked
1318	2022-04-20	Female | Nữ	28	Farmer | Nông dân		Secondary school | Cấp II	Married | Kết hôn		0-10 kilometers	Yes, as a disease in both humans & livestock | Có nó là bệnh trên người và động vật	Unchecked	Checked	Unchecked	Unchecked	Unchecked	Unchecked		Somewhat serious | Nghiêm trọng	Somewhat serious | Nghiêm trọng	Unchecked	Unchecked	Unchecked	Unchecked	Checked	Unchecked	Unchecked	Unchecked	Unchecked	Unchecked	Unchecked		Unchecked	Unchecked	Unchecked	Unchecked	Checked	Unchecked	Unchecked	Unchecked		Unchecked	Checked	Unchecked	Unchecked	Unchecked	Unchecked	Unchecked	Unchecked
1319	2022-04-20	Female | Nữ	52	Cadre, government, civil servant | Công chức		High school | Cấp III	Married | Kết hôn		0-10 kilometers	Yes, as a disease in both humans & livestock | Có nó là bệnh trên người và động vật	Unchecked	Checked	Unchecked	Unchecked	Unchecked	Unchecked		Somewhat serious | Nghiêm trọng	Somewhat serious | Nghiêm trọng	Unchecked	Unchecked	Unchecked	Checked	Unchecked	Unchecked	Unchecked	Unchecked	Unchecked	Unchecked	Unchecked		Unchecked	Unchecked	Unchecked	Unchecked	Checked	Unchecked	Unchecked	Unchecked		Unchecked	Checked	Unchecked	Unchecked	Unchecked	Unchecked	Unchecked	Unchecked
1320	2022-04-20	Male | Nam	29	Farmer | Nông dân		High school | Cấp III	Married | Kết hôn		0-10 kilometers	Yes, as a human disease | Có nó là bệnh trên người	Unchecked	Checked	Unchecked	Unchecked	Unchecked	Unchecked		Somewhat serious | Nghiêm trọng	Somewhat serious | Nghiêm trọng	Unchecked	Unchecked	Unchecked	Unchecked	Unchecked	Unchecked	Unchecked	Unchecked	Unchecked	Unchecked	Checked		Unchecked	Unchecked	Unchecked	Unchecked	Unchecked	Unchecked	Unchecked	Checked		Unchecked	Unchecked	Unchecked	Unchecked	Unchecked	Unchecked	Unchecked	Checked
1321	2022-04-20	Female | Nữ	60	Farmer | Nông dân		Secondary school | Cấp II	Married | Kết hôn		0-10 kilometers	No | Chưa từng
1322	2022-04-20	Male | Nam	22	Farmer | Nông dân		Secondary school | Cấp II	Single | Độc thân		0-10 kilometers	No | Chưa từng
1323	2022-04-20	Male | Nam	14	School children | Còn nhỏ đi học		Secondary school | Cấp II	Single | Độc thân	di hoc	0-10 kilometers	No | Chưa từng
1324	2022-04-20	Male | Nam	8	School children | Còn nhỏ đi học		Primary school | Cấp I	Single | Độc thân		0-10 kilometers	No | Chưa từng
1325	2022-04-21	Female | Nữ	45	Farmer | Nông dân		Secondary school | Cấp II	Married | Kết hôn		0-10 kilometers	Yes, as a human disease | Có nó là bệnh trên người	Checked	Unchecked	Unchecked	Unchecked	Unchecked	Unchecked		Somewhat serious | Nghiêm trọng	Very serious | Rất nghiêm trọng	Unchecked	Unchecked	Unchecked	Unchecked	Unchecked	Unchecked	Unchecked	Checked	Unchecked	Unchecked	Unchecked		Unchecked	Unchecked	Unchecked	Unchecked	Unchecked	Checked	Unchecked	Unchecked		Unchecked	Checked	Unchecked	Unchecked	Unchecked	Unchecked	Unchecked	Unchecked
1326	2022-04-21	Male | Nam	26	Other | Khác	nha hang, khach san	High school | Cấp III	Single | Độc thân		0-10 kilometers	No | Chưa từng
1327	2022-04-21	Female | Nữ	10	School children | Còn nhỏ đi học		Primary school | Cấp I	Single | Độc thân	di hoc	0-10 kilometers	No | Chưa từng
1328	2022-04-21	Female | Nữ	16	School children | Còn nhỏ đi học		Primary school | Cấp I	Single | Độc thân	di hoc	0-10 kilometers	No | Chưa từng
1329	2022-04-20	Female | Nữ	43	Farmer | Nông dân		Primary school | Cấp I	Married | Kết hôn		0-10 kilometers	No | Chưa từng
1330	2022-04-20	Male | Nam	9	School children | Còn nhỏ đi học		Primary school | Cấp I	Single | Độc thân	di hoc	0-10 kilometers	No | Chưa từng
1331	2022-04-19	Male | Nam	8	School children | Còn nhỏ đi học		Primary school | Cấp I	Single | Độc thân		0-10 kilometers	No | Chưa từng
1332	2022-04-21	Male | Nam	11	School children | Còn nhỏ đi học		Primary school | Cấp I	Single | Độc thân	di hoc	0-10 kilometers	No | Chưa từng
1333	2022-04-21	Male | Nam	10	School children | Còn nhỏ đi học		Primary school | Cấp I	Single | Độc thân	di hoc	0-10 kilometers	No | Chưa từng
1334	2022-04-19	Male | Nam	7	School children | Còn nhỏ đi học		Primary school | Cấp I	Single | Độc thân		0-10 kilometers	No | Chưa từng
1335	2022-04-20	Female | Nữ	6	School children | Còn nhỏ đi học		Did not go to school | Mù chữ (Không đi học)	Single | Độc thân	di hoc	Don't know | Tôi không biết	No | Chưa từng
1336	2022-04-20	Female | Nữ	30	Cadre, government, civil servant | Công chức		University or higher | TC/CĐ/Đại học hoặc cao hơn	Married | Kết hôn		0-10 kilometers	Yes, as a disease in both humans & livestock | Có nó là bệnh trên người và động vật	Unchecked	Checked	Unchecked	Unchecked	Unchecked	Unchecked		Somewhat serious | Nghiêm trọng	Somewhat serious | Nghiêm trọng	Unchecked	Unchecked	Unchecked	Unchecked	Checked	Unchecked	Unchecked	Unchecked	Unchecked	Unchecked	Unchecked		Unchecked	Unchecked	Unchecked	Unchecked	Checked	Unchecked	Unchecked	Unchecked		Unchecked	Checked	Unchecked	Unchecked	Unchecked	Unchecked	Unchecked	Unchecked
1337	2022-04-20	Male | Nam	7	School children | Còn nhỏ đi học		Primary school | Cấp I	Single | Độc thân	di hoc	0-10 kilometers	No | Chưa từng
1338	2022-04-21	Female | Nữ	12	School children | Còn nhỏ đi học		Secondary school | Cấp II	Single | Độc thân	con nho	0-10 kilometers	Yes, as a human disease | Có nó là bệnh trên người	Unchecked	Checked	Unchecked	Unchecked	Unchecked	Unchecked		Somewhat serious | Nghiêm trọng	Somewhat serious | Nghiêm trọng	Unchecked	Unchecked	Unchecked	Unchecked	Unchecked	Unchecked	Unchecked	Checked	Unchecked	Unchecked	Unchecked		Unchecked	Unchecked	Unchecked	Unchecked	Checked	Unchecked	Unchecked	Unchecked		Unchecked	Checked	Unchecked	Unchecked	Unchecked	Unchecked	Unchecked	Unchecked
1339	2022-04-20	Female | Nữ	27	Farmer | Nông dân		High school | Cấp III	Married | Kết hôn		0-10 kilometers	No | Chưa từng
1340	2022-04-20	Female | Nữ	7	School children | Còn nhỏ đi học		Primary school | Cấp I	Single | Độc thân	di hoc	0-10 kilometers	No | Chưa từng
1341	2022-04-20	Male | Nam	10	School children | Còn nhỏ đi học		Primary school | Cấp I	Single | Độc thân	di hoc	0-10 kilometers	No | Chưa từng
1342	2022-04-20	Male | Nam	6	School children | Còn nhỏ đi học		Primary school | Cấp I	Single | Độc thân	di hoc	0-10 kilometers	No | Chưa từng
1343	2022-04-20	Female | Nữ	10	School children | Còn nhỏ đi học		Primary school | Cấp I	Single | Độc thân	di hoc	0-10 kilometers	No | Chưa từng
1344	2022-04-20	Male | Nam	14	School children | Còn nhỏ đi học		Secondary school | Cấp II	Single | Độc thân	di hoc	0-10 kilometers	Yes, as a disease in livestock | Có nó là bệnh trên động vật	Unchecked	Checked	Unchecked	Unchecked	Unchecked	Unchecked		Somewhat serious | Nghiêm trọng	Somewhat serious | Nghiêm trọng	Unchecked	Unchecked	Unchecked	Unchecked	Unchecked	Unchecked	Unchecked	Unchecked	Unchecked	Unchecked	Checked		Unchecked	Unchecked	Unchecked	Unchecked	Checked	Unchecked	Unchecked	Unchecked		Unchecked	Unchecked	Unchecked	Unchecked	Unchecked	Unchecked	Unchecked	Checked
1345	2022-04-21	Female | Nữ	36	Farmer | Nông dân		University or higher | TC/CĐ/Đại học hoặc cao hơn	Married | Kết hôn		0-10 kilometers	Yes, as a disease in livestock | Có nó là bệnh trên động vật	Unchecked	Checked	Unchecked	Unchecked	Unchecked	Unchecked		Somewhat serious | Nghiêm trọng	Somewhat serious | Nghiêm trọng	Unchecked	Unchecked	Unchecked	Unchecked	Checked	Unchecked	Unchecked	Unchecked	Unchecked	Unchecked	Unchecked		Unchecked	Unchecked	Unchecked	Unchecked	Unchecked	Unchecked	Checked	Unchecked	an uong khong hop ve sinh	Unchecked	Checked	Unchecked	Unchecked	Unchecked	Unchecked	Unchecked	Unchecked
1346	2022-04-21	Female | Nữ	8	School children | Còn nhỏ đi học		Primary school | Cấp I	Single | Độc thân	di hoc	Don't know | Tôi không biết	No | Chưa từng
1347	2022-04-20	Female | Nữ	35	Farmer | Nông dân		Secondary school | Cấp II	Married | Kết hôn		0-10 kilometers	No | Chưa từng
1348	2022-04-20	Female | Nữ	6	School children | Còn nhỏ đi học		Did not go to school | Mù chữ (Không đi học)	Single | Độc thân	di hoc	0-10 kilometers	No | Chưa từng
1349	2022-04-21	Female | Nữ	30	Other | Khác	tu do	High school | Cấp III	Married | Kết hôn		0-10 kilometers	No | Chưa từng
1350	2022-04-21	Female | Nữ	9	School children | Còn nhỏ đi học		Primary school | Cấp I	Single | Độc thân	di hoc	Don't know | Tôi không biết	No | Chưa từng
1351	2022-04-21	Female | Nữ	10	School children | Còn nhỏ đi học		Primary school | Cấp I	Single | Độc thân	di hoc	0-10 kilometers	No | Chưa từng
1352	2022-04-21	Male | Nam	7	School children | Còn nhỏ đi học		Primary school | Cấp I	Single | Độc thân	di hoc	Don't know | Tôi không biết	No | Chưa từng
1353	2022-04-25	Male | Nam	8	School children | Còn nhỏ đi học		Primary school | Cấp I	Single | Độc thân		0-10 kilometers	No | Chưa từng
1354	2022-04-25	Male | Nam	10	School children | Còn nhỏ đi học		Primary school | Cấp I	Single | Độc thân		0-10 kilometers	No | Chưa từng
1355	2022-04-25	Male | Nam	27	Farmer | Nông dân		Secondary school | Cấp II	Single | Độc thân		0-10 kilometers	No | Chưa từng
1356	2022-04-25	Female | Nữ	30	Farmer | Nông dân		High school | Cấp III	Married | Kết hôn		0-10 kilometers	No | Chưa từng
1357	2022-04-25	Female | Nữ	7	School children | Còn nhỏ đi học		Primary school | Cấp I	Single | Độc thân		0-10 kilometers	No | Chưa từng
1358	2022-04-25	Male | Nam	48	Farmer | Nông dân		Secondary school | Cấp II	Married | Kết hôn		0-10 kilometers	No | Chưa từng
1359	2022-04-25	Female | Nữ	52	Farmer | Nông dân		High school | Cấp III	Married | Kết hôn		0-10 kilometers	Yes, as a human disease | Có nó là bệnh trên người	Unchecked	Checked	Unchecked	Unchecked	Unchecked	Unchecked		Somewhat serious | Nghiêm trọng	Somewhat serious | Nghiêm trọng	Unchecked	Unchecked	Unchecked	Unchecked	Checked	Unchecked	Unchecked	Unchecked	Unchecked	Unchecked	Unchecked		Unchecked	Unchecked	Unchecked	Unchecked	Checked	Unchecked	Unchecked	Unchecked		Unchecked	Checked	Unchecked	Unchecked	Unchecked	Unchecked	Unchecked	Unchecked
1360	2022-04-24	Female | Nữ	59	Farmer | Nông dân		Secondary school | Cấp II	Married | Kết hôn		0-10 kilometers	No | Chưa từng
1361	2022-04-25	Female | Nữ	21	Farmer | Nông dân		Secondary school | Cấp II	Married | Kết hôn		0-10 kilometers	No | Chưa từng
1362	2022-04-25	Female | Nữ	9	School children | Còn nhỏ đi học		Primary school | Cấp I	Single | Độc thân		0-10 kilometers	No | Chưa từng
1363	2022-04-25	Male | Nam	45	Farmer | Nông dân		High school | Cấp III	Married | Kết hôn		0-10 kilometers	No | Chưa từng
1364	2022-04-25	Female | Nữ	40	Farmer | Nông dân		High school | Cấp III	Married | Kết hôn		0-10 kilometers	No | Chưa từng
1365	2022-04-25	Male | Nam	6	School children | Còn nhỏ đi học		Primary school | Cấp I	Single | Độc thân	con nho di hoc	0-10 kilometers	No | Chưa từng
1366	2022-04-25	Male | Nam	6	School children | Còn nhỏ đi học		Primary school | Cấp I	Single | Độc thân		0-10 kilometers	No | Chưa từng
1367	2022-04-25	Female | Nữ	62	Farmer | Nông dân		Secondary school | Cấp II	Married | Kết hôn		0-10 kilometers	No | Chưa từng
1368	2022-04-26	Male | Nam	7	School children | Còn nhỏ đi học		Primary school | Cấp I	Single | Độc thân		0-10 kilometers	No | Chưa từng
1369	2022-04-25	Female | Nữ	12	School children | Còn nhỏ đi học		Secondary school | Cấp II	Single | Độc thân	di hoc	0-10 kilometers	No | Chưa từng
1370	2022-04-25	Male | Nam	10	School children | Còn nhỏ đi học		Primary school | Cấp I	Single | Độc thân	con nho di hoc	0-10 kilometers	No | Chưa từng
1371	2022-04-25	Male | Nam	57	Farmer | Nông dân		Secondary school | Cấp II	Married | Kết hôn		0-10 kilometers	No | Chưa từng
1372	2022-04-25	Female | Nữ	8	School children | Còn nhỏ đi học		Primary school | Cấp I	Single | Độc thân		0-10 kilometers	No | Chưa từng
1373	2022-04-26	Male | Nam	7	School children | Còn nhỏ đi học		Primary school | Cấp I	Single | Độc thân		0-10 kilometers	No | Chưa từng
1374	2022-04-26	Male | Nam	16	School children | Còn nhỏ đi học		High school | Cấp III	Single | Độc thân		0-10 kilometers	No | Chưa từng
1375	2022-04-23	Female | Nữ	64	Farmer | Nông dân		Secondary school | Cấp II	Married | Kết hôn		0-10 kilometers	No | Chưa từng
1376	2022-04-23	Female | Nữ	45	Worker | Công nhân		High school | Cấp III	Married | Kết hôn		0-10 kilometers	No | Chưa từng
1377	2022-04-23	Female | Nữ	15	School children | Còn nhỏ đi học		High school | Cấp III	Single | Độc thân	di hoc	0-10 kilometers	No | Chưa từng
1378	2022-04-23	Female | Nữ	65	Farmer | Nông dân		Secondary school | Cấp II	Married | Kết hôn		0-10 kilometers	No | Chưa từng
1379	2022-04-23	Female | Nữ	60	Farmer | Nông dân		Secondary school | Cấp II	Married | Kết hôn		0-10 kilometers	No | Chưa từng
1380	2022-04-23	Female | Nữ	21	School children | Còn nhỏ đi học	sinh vien	University or higher | TC/CĐ/Đại học hoặc cao hơn	Single | Độc thân		0-10 kilometers	Yes, as a disease in both humans & livestock | Có nó là bệnh trên người và động vật	Unchecked	Checked	Unchecked	Unchecked	Unchecked	Unchecked		Somewhat serious | Nghiêm trọng	Somewhat serious | Nghiêm trọng	Unchecked	Unchecked	Unchecked	Unchecked	Unchecked	Unchecked	Unchecked	Unchecked	Unchecked	Unchecked	Checked		Unchecked	Unchecked	Unchecked	Unchecked	Checked	Unchecked	Unchecked	Unchecked		Unchecked	Checked	Unchecked	Unchecked	Unchecked	Unchecked	Unchecked	Unchecked
1381	2022-04-23	Male | Nam	14	School children | Còn nhỏ đi học		Primary school | Cấp I	Single | Độc thân	con nho di hoc	0-10 kilometers	No | Chưa từng
1382	2022-04-23	Female | Nữ	70	Farmer | Nông dân		Secondary school | Cấp II	Married | Kết hôn		0-10 kilometers	No | Chưa từng
1383	2022-04-23	Female | Nữ	37	Other | Khác	kinh doanh	High school | Cấp III	Married | Kết hôn		0-10 kilometers	Yes, as a disease in both humans & livestock | Có nó là bệnh trên người và động vật	Unchecked	Checked	Unchecked	Unchecked	Unchecked	Unchecked		Somewhat serious | Nghiêm trọng	Somewhat serious | Nghiêm trọng	Unchecked	Unchecked	Unchecked	Unchecked	Checked	Unchecked	Unchecked	Unchecked	Unchecked	Unchecked	Unchecked		Unchecked	Unchecked	Unchecked	Unchecked	Checked	Unchecked	Unchecked	Unchecked		Unchecked	Checked	Unchecked	Unchecked	Unchecked	Unchecked	Unchecked	Unchecked
1384	2022-04-23	Female | Nữ	51	Farmer | Nông dân		High school | Cấp III	Married | Kết hôn		0-10 kilometers	No | Chưa từng
1385	2022-04-23	Female | Nữ	27	Farmer | Nông dân		Secondary school | Cấp II	Married | Kết hôn		0-10 kilometers	No | Chưa từng
1386	2022-04-22	Female | Nữ	60	Farmer | Nông dân		Secondary school | Cấp II	Married | Kết hôn		0-10 kilometers	No | Chưa từng
1387	2022-04-23	Female | Nữ	8	School children | Còn nhỏ đi học		Primary school | Cấp I	Single | Độc thân	di hoc	0-10 kilometers	No | Chưa từng
1388	2022-04-22	Female | Nữ	14	School children | Còn nhỏ đi học		Secondary school | Cấp II	Single | Độc thân		0-10 kilometers	No | Chưa từng
1389	2022-04-22	Female | Nữ	30	Farmer | Nông dân		Secondary school | Cấp II	Married | Kết hôn		0-10 kilometers	No | Chưa từng
1390	2022-04-22	Male | Nam	9	School children | Còn nhỏ đi học		Primary school | Cấp I	Single | Độc thân		0-10 kilometers	No | Chưa từng
1391	2022-04-22	Female | Nữ	12	School children | Còn nhỏ đi học		Secondary school | Cấp II	Single | Độc thân		0-10 kilometers	No | Chưa từng
1392	2022-04-22	Female | Nữ	26	Farmer | Nông dân		Secondary school | Cấp II	Married | Kết hôn		0-10 kilometers	No | Chưa từng
1393	2022-04-22	Male | Nam	57	Farmer | Nông dân		Secondary school | Cấp II	Married | Kết hôn		0-10 kilometers	Yes, as a human disease | Có nó là bệnh trên người	Unchecked	Checked	Unchecked	Unchecked	Unchecked	Unchecked		Very serious | Rất nghiêm trọng	Very serious | Rất nghiêm trọng	Checked	Unchecked	Unchecked	Unchecked	Unchecked	Checked	Unchecked	Unchecked	Unchecked	Unchecked	Unchecked		Unchecked	Unchecked	Unchecked	Unchecked	Checked	Unchecked	Unchecked	Unchecked		Unchecked	Checked	Unchecked	Unchecked	Unchecked	Unchecked	Unchecked	Unchecked
1394	2022-04-22	Female | Nữ	50	Farmer | Nông dân		Secondary school | Cấp II	Married | Kết hôn		0-10 kilometers	No | Chưa từng
1395	2022-04-25	Female | Nữ	43	Farmer | Nông dân		Secondary school | Cấp II	Married | Kết hôn		0-10 kilometers	No | Chưa từng
1396	2022-04-25	Male | Nam	18	School children | Còn nhỏ đi học		High school | Cấp III	Married | Kết hôn		0-10 kilometers	Yes, as a disease in both humans & livestock | Có nó là bệnh trên người và động vật	Unchecked	Checked	Unchecked	Unchecked	Unchecked	Unchecked		Somewhat serious | Nghiêm trọng	Somewhat serious | Nghiêm trọng	Unchecked	Unchecked	Unchecked	Unchecked	Checked	Checked	Checked	Unchecked	Unchecked	Unchecked	Unchecked		Unchecked	Unchecked	Unchecked	Unchecked	Checked	Unchecked	Unchecked	Unchecked		Unchecked	Checked	Unchecked	Unchecked	Unchecked	Unchecked	Unchecked	Unchecked
1397	2022-04-22	Male | Nam	27	Worker | Công nhân		University or higher | TC/CĐ/Đại học hoặc cao hơn	Married | Kết hôn		0-10 kilometers	No | Chưa từng
1398	2022-04-22	Female | Nữ	21	Farmer | Nông dân		High school | Cấp III	Married | Kết hôn		0-10 kilometers	No | Chưa từng
1399	2022-04-23	Female | Nữ	12	School children | Còn nhỏ đi học		Secondary school | Cấp II	Single | Độc thân		0-10 kilometers	No | Chưa từng
1400	2022-04-23	Male | Nam	13	School children | Còn nhỏ đi học		Secondary school | Cấp II	Single | Độc thân	con nho di hoc	0-10 kilometers	No | Chưa từng
1401	2022-04-23	Male | Nam	7	School children | Còn nhỏ đi học		Secondary school | Cấp II	Single | Độc thân		0-10 kilometers	No | Chưa từng
1402	2022-04-22	Female | Nữ	12	School children | Còn nhỏ đi học		Secondary school | Cấp II	Single | Độc thân		0-10 kilometers	No | Chưa từng
1403	2022-04-22	Female | Nữ	11	School children | Còn nhỏ đi học		Primary school | Cấp I	Single | Độc thân		0-10 kilometers	No | Chưa từng
1404	2022-04-25	Male | Nam	8	School children | Còn nhỏ đi học		Primary school | Cấp I	Single | Độc thân	con nho di hoc	0-10 kilometers	No | Chưa từng
1405	2022-04-23	Female | Nữ	31	Farmer | Nông dân		Secondary school | Cấp II	Married | Kết hôn		0-10 kilometers	No | Chưa từng
1406	2022-04-23	Male | Nam	7	School children | Còn nhỏ đi học		Primary school | Cấp I	Single | Độc thân		0-10 kilometers	No | Chưa từng
1407	2022-04-23	Female | Nữ	40	Farmer | Nông dân		Secondary school | Cấp II	Married | Kết hôn		0-10 kilometers	No | Chưa từng
1408	2022-04-23	Female | Nữ	8	School children | Còn nhỏ đi học		Primary school | Cấp I	Single | Độc thân	con nho	0-10 kilometers	No | Chưa từng
1409	2022-04-23	Male | Nam	11	School children | Còn nhỏ đi học		Primary school | Cấp I	Single | Độc thân	di hoc	0-10 kilometers	No | Chưa từng
1410	2022-04-23	Female | Nữ	6	School children | Còn nhỏ đi học		Primary school | Cấp I	Single | Độc thân	di hoc	0-10 kilometers	No | Chưa từng
1411	2022-04-23	Male | Nam	6	School children | Còn nhỏ đi học		Primary school | Cấp I	Single | Độc thân		0-10 kilometers	No | Chưa từng
1412	2022-04-22	Female | Nữ	6	School children | Còn nhỏ đi học		Primary school | Cấp I	Single | Độc thân		0-10 kilometers	No | Chưa từng
1413	2022-04-22	Female | Nữ	47	Farmer | Nông dân		Secondary school | Cấp II	Married | Kết hôn		0-10 kilometers	Yes, as a human disease | Có nó là bệnh trên người	Unchecked	Checked	Unchecked	Unchecked	Unchecked	Unchecked		Somewhat serious | Nghiêm trọng	Somewhat serious | Nghiêm trọng	Unchecked	Unchecked	Unchecked	Unchecked	Unchecked	Checked	Checked	Unchecked	Unchecked	Unchecked	Unchecked		Unchecked	Unchecked	Unchecked	Unchecked	Checked	Unchecked	Unchecked	Unchecked		Unchecked	Checked	Unchecked	Unchecked	Unchecked	Unchecked	Unchecked	Unchecked
1414	2022-04-22	Male | Nam		School children | Còn nhỏ đi học		Primary school | Cấp I	Single | Độc thân		0-10 kilometers	No | Chưa từng
1415	2022-04-23	Female | Nữ	30	Farmer | Nông dân		Secondary school | Cấp II	Married | Kết hôn		0-10 kilometers	No | Chưa từng
1416	2022-04-23	Female | Nữ	8	School children | Còn nhỏ đi học		Primary school | Cấp I	Single | Độc thân	di hoc	Don't know | Tôi không biết	No | Chưa từng
1417	2022-04-25	Male | Nam	8	School children | Còn nhỏ đi học		Primary school | Cấp I	Single | Độc thân	con nho di hoc	0-10 kilometers	No | Chưa từng
1418	2022-04-23	Male | Nam	6	School children | Còn nhỏ đi học		Primary school | Cấp I	Single | Độc thân	di hoc	0-10 kilometers	No | Chưa từng
1419	2022-04-23	Female | Nữ	30	Other | Khác	cat toc	University or higher | TC/CĐ/Đại học hoặc cao hơn	Married | Kết hôn		0-10 kilometers	No | Chưa từng
1420	2022-04-25	Female | Nữ	7	School children | Còn nhỏ đi học		Primary school | Cấp I	Single | Độc thân	con nho di hoc	0-10 kilometers	No | Chưa từng
1421	2022-04-24	Male | Nam	13	School children | Còn nhỏ đi học		Secondary school | Cấp II	Single | Độc thân		0-10 kilometers	No | Chưa từng
1422	2022-04-23	Male | Nam	10	School children | Còn nhỏ đi học		Primary school | Cấp I	Single | Độc thân		0-10 kilometers	No | Chưa từng
1423	2022-04-22	Male | Nam	7	School children | Còn nhỏ đi học		Primary school | Cấp I	Single | Độc thân		0-10 kilometers	No | Chưa từng
1424	2022-04-25	Female | Nữ	56	Farmer | Nông dân		Secondary school | Cấp II	Married | Kết hôn		0-10 kilometers	No | Chưa từng
1425	2022-04-25	Male | Nam	19	Farmer | Nông dân		High school | Cấp III	Married | Kết hôn		0-10 kilometers	Yes, as a disease in both humans & livestock | Có nó là bệnh trên người và động vật	Unchecked	Checked	Unchecked	Unchecked	Unchecked	Unchecked		Somewhat serious | Nghiêm trọng	Somewhat serious | Nghiêm trọng	Checked	Unchecked	Unchecked	Unchecked	Unchecked	Checked	Unchecked	Unchecked	Unchecked	Unchecked	Unchecked		Unchecked	Unchecked	Unchecked	Unchecked	Checked	Unchecked	Unchecked	Unchecked		Unchecked	Checked	Unchecked	Unchecked	Unchecked	Unchecked	Unchecked	Unchecked
1426	2022-04-25	Male | Nam	34	Other | Khác	o nha	Did not go to school | Mù chữ (Không đi học)	Single | Độc thân		0-10 kilometers	No | Chưa từng
1427	2022-04-25	Male | Nam	10	School children | Còn nhỏ đi học		Primary school | Cấp I	Single | Độc thân	con nho di hoc	0-10 kilometers	No | Chưa từng
1428	2022-04-23	Female | Nữ	79	Farmer | Nông dân		Primary school | Cấp I	Single | Độc thân		0-10 kilometers	No | Chưa từng
1429	2022-04-23	Female | Nữ	43	Farmer | Nông dân		Secondary school | Cấp II	Married | Kết hôn		0-10 kilometers	No | Chưa từng
1430	2022-04-23	Female | Nữ	51	Farmer | Nông dân		Secondary school | Cấp II	Married | Kết hôn		0-10 kilometers	No | Chưa từng
1431	2022-04-23	Female | Nữ	63	Farmer | Nông dân		Secondary school | Cấp II	Married | Kết hôn		0-10 kilometers	No | Chưa từng
1432	2022-04-23	Female | Nữ	70	Farmer | Nông dân		Primary school | Cấp I	Married | Kết hôn		0-10 kilometers	No | Chưa từng
1433	2022-04-23	Male | Nam	22	Farmer | Nông dân		High school | Cấp III	Single | Độc thân		0-10 kilometers	No | Chưa từng
1434	2022-04-23	Female | Nữ	68	Farmer | Nông dân		Secondary school | Cấp II	Married | Kết hôn		0-10 kilometers	No | Chưa từng
1435	2022-04-23	Female | Nữ	44	Farmer | Nông dân		Primary school | Cấp I	Widowed | Góa vợ/chồng (hoặc ly hôn)		0-10 kilometers	No | Chưa từng
1436	2022-04-23	Male | Nam	60	Farmer | Nông dân		Secondary school | Cấp II	Married | Kết hôn		0-10 kilometers	No | Chưa từng
1437	2022-04-23	Female | Nữ	64	Farmer | Nông dân		High school | Cấp III	Married | Kết hôn		0-10 kilometers	No | Chưa từng
1438	2022-04-23	Female | Nữ	28	Cadre, government, civil servant | Công chức		University or higher | TC/CĐ/Đại học hoặc cao hơn	Married | Kết hôn		0-10 kilometers	Yes, as a disease in both humans & livestock | Có nó là bệnh trên người và động vật	Unchecked	Checked	Unchecked	Unchecked	Unchecked	Unchecked		Very serious | Rất nghiêm trọng	Very serious | Rất nghiêm trọng	Checked	Unchecked	Unchecked	Unchecked	Checked	Checked	Checked	Unchecked	Unchecked	Unchecked	Unchecked		Unchecked	Unchecked	Unchecked	Unchecked	Checked	Unchecked	Unchecked	Unchecked		Unchecked	Checked	Unchecked	Unchecked	Unchecked	Unchecked	Unchecked	Unchecked
1439	2022-04-23	Male | Nam	28	Other | Khác	dien lanh	Secondary school | Cấp II	Single | Độc thân		0-10 kilometers	No | Chưa từng
1440	2022-04-23	Male | Nam	19	Worker | Công nhân		High school | Cấp III	Single | Độc thân		0-10 kilometers	No | Chưa từng
1441	2022-04-23	Male | Nam	32	Worker | Công nhân		Secondary school | Cấp II	Single | Độc thân		0-10 kilometers	No | Chưa từng
1442	2022-04-23	Female | Nữ	52	Farmer | Nông dân		Secondary school | Cấp II	Married | Kết hôn		0-10 kilometers	No | Chưa từng
1443	2022-04-25	Male | Nam	14	School children | Còn nhỏ đi học		Secondary school | Cấp II	Single | Độc thân		0-10 kilometers	No | Chưa từng
1444	2022-04-23	Female | Nữ	50	Farmer | Nông dân		Secondary school | Cấp II	Married | Kết hôn		0-10 kilometers	No | Chưa từng
1445	2022-04-23	Female | Nữ	25	Worker | Công nhân		High school | Cấp III	Married | Kết hôn		0-10 kilometers	Yes, as a disease in both humans & livestock | Có nó là bệnh trên người và động vật	Unchecked	Checked	Unchecked	Unchecked	Unchecked	Unchecked		Very serious | Rất nghiêm trọng	Very serious | Rất nghiêm trọng	Checked	Unchecked	Unchecked	Unchecked	Checked	Checked	Unchecked	Unchecked	Unchecked	Unchecked	Unchecked		Unchecked	Unchecked	Unchecked	Unchecked	Checked	Unchecked	Unchecked	Unchecked		Unchecked	Checked	Unchecked	Unchecked	Unchecked	Unchecked	Unchecked	Unchecked
1446	2022-04-23	Female | Nữ	63	Farmer | Nông dân		Secondary school | Cấp II	Married | Kết hôn		0-10 kilometers	No | Chưa từng
1447	2022-04-23	Female | Nữ	36	Farmer | Nông dân		Secondary school | Cấp II	Married | Kết hôn		0-10 kilometers	No | Chưa từng
1448	2022-04-23	Female | Nữ	53	Other | Khác	ban bao hiem	Secondary school | Cấp II	Married | Kết hôn		0-10 kilometers	No | Chưa từng
1449	2022-04-23	Female | Nữ	27	Cadre, government, civil servant | Công chức		University or higher | TC/CĐ/Đại học hoặc cao hơn	Single | Độc thân		0-10 kilometers	No | Chưa từng
1450	2022-04-23	Female | Nữ	53	Farmer | Nông dân		Secondary school | Cấp II	Married | Kết hôn		0-10 kilometers	No | Chưa từng
1451	2022-04-23	Female | Nữ	51	Farmer | Nông dân		Secondary school | Cấp II	Married | Kết hôn		0-10 kilometers	No | Chưa từng
1452	2022-04-23	Female | Nữ	68	Farmer | Nông dân		Secondary school | Cấp II	Married | Kết hôn		0-10 kilometers	No | Chưa từng
1453	2022-05-07	Male | Nam	19	Farmer | Nông dân		Secondary school | Cấp II	Single | Độc thân		0-10 kilometers	No | Chưa từng
1454	2022-05-13	Female | Nữ	72	Farmer | Nông dân		Secondary school | Cấp II	Married | Kết hôn		0-10 kilometers	No | Chưa từng
1455	2022-05-13	Male | Nam	45	Farmer | Nông dân		Secondary school | Cấp II	Married | Kết hôn		0-10 kilometers	No | Chưa từng
1456	2022-05-13	Male | Nam	70	Farmer | Nông dân		Secondary school | Cấp II	Married | Kết hôn		0-10 kilometers	No | Chưa từng
1457	2022-04-15	Female | Nữ	67	Farmer | Nông dân		Secondary school | Cấp II	Married | Kết hôn		0-10 kilometers	No | Chưa từng
1458	2022-04-15	Male | Nam	12	School children | Còn nhỏ đi học		Primary school | Cấp I	Single | Độc thân		0-10 kilometers	No | Chưa từng
[truncated: 359 more columns]
